# Supplementary material for: catena-Poly[[[bis­(methanol-κO)bis­(seleno­cyanato-κN)manganese(II)]-μ-1,2-bis­(pyridin-4-yl)eth­ene-κ2 N:N′] 1,2-bis­(pyridin-4-yl)eth­ene mono­solvate]
Source: Acta Crystallogr Sect E Struct Rep Online. 2013 May 15;69(Pt 6):m319. doi: 10.1107/S1600536813012609 (PMC3684882; doi:10.1107/S1600536813012609)
Supplement: Supplementary file 1 [file e-69-0m319-sup1.cif]

##############################################################################
#                                                                            #
# This CIF contains the data in a paper accepted for publication in          #
# Acta Crystallographica Section E. It conforms to the requirements of       #
# Notes for Authors for Acta Crystallographica Section E, and has been       #
# peer reviewed under the auspices of the IUCr Commission on Journals.       #
#                                                                            #
# Full details of the Crystallographic Information File format               #
# are given in the paper "The Crystallographic Information File (CIF):       #
# a New Standard Archive File for Crystallography" by S. R. Hall, F. H.      #
# Allen and I. D. Brown [Acta Cryst. (1991), A47, 655-685].                  #
#                                                                            #
# The current version of the core CIF dictionary is obtainable from          #
# ftp://ftp.iucr.org/pub/cif_core.dic.                                       #
#                                                                            #
# Software is freely available for graphical display of the structure(s)     #
# in this CIF. For information consult the CIF software page                 #
# http://www.iucr.org/resources/cif/software.                                #
#                                                                            #
# This file may be used for bona fide research purposes within the           #
# scientific community so long as proper attribution is given to the journal # 
# article from which it was obtained.                                        #
#                                                                            #
##############################################################################
data_I
_audit_creation_method     SHELXL-97
_chemical_name_systematic
;\
<i>catena</i>-Poly[[[bis(methanol-\k<i>O</i>)bis(selenocyanato-\
\k<i>N</i>)manganese(II)]-\m-1,2-bis(pyridin-4-yl)ethene-\
\k^2^<i>N</i>:<i>N</i>'] 1,2-bis(pyridin-4-yl)ethene monosolvate]
;
_chemical_name_common     ?
_chemical_formula_moiety     'C16 H18 Mn N4 O2 Se2, C12 H10 N2'
_chemical_formula_sum     'C28 H28 Mn N6 O2 Se2'
_chemical_formula_iupac     '[Mn (N C Se)2 (C12 H10 N2) (C H4 O)2], C12 H10 N2'
_chemical_formula_weight     693.42
_chemical_melting_point     ?
_symmetry_cell_setting     monoclinic
_symmetry_space_group_name_H-M     'P 21/c'
_symmetry_space_group_name_Hall     '-P 2ybc'
loop_
    _symmetry_equiv_pos_as_xyz
    'x, y, z'
    '-x, y+1/2, -z+1/2'
    '-x, -y, -z'
    'x, -y-1/2, z-1/2'
_cell_length_a     7.3580(6)
_cell_length_b     17.2445(11)
_cell_length_c     12.1219(9)
_cell_angle_alpha     90.00
_cell_angle_beta     92.630(9)
_cell_angle_gamma     90.00
_cell_volume     1536.5(2)
_cell_formula_units_Z     2
_cell_measurement_reflns_used     14170
_cell_measurement_theta_min     2.77
_cell_measurement_theta_max     25.00
_cell_measurement_temperature     220(2)
_exptl_crystal_description     block
_exptl_crystal_colour     'yellow'
_exptl_crystal_size_max     0.1286
_exptl_crystal_size_mid     0.0824
_exptl_crystal_size_min     0.0506
_exptl_crystal_density_diffrn     1.499
_exptl_crystal_density_meas     ?
_exptl_crystal_density_method     'not measured'
_exptl_crystal_F_000     694
_exptl_absorpt_coefficient_mu     2.833
_exptl_absorpt_correction_type     numerical
_exptl_absorpt_process_details     '(X-SHAPE and X-RED32; Stoe & Cie, 2008)'
_exptl_absorpt_correction_T_min     0.754
_exptl_absorpt_correction_T_max     0.862
_exptl_special_details     ?
_diffrn_ambient_temperature     220(2)
_diffrn_radiation_type     MoK\a
_diffrn_radiation_wavelength     0.71073
_diffrn_radiation_source     'fine-focus sealed tube'
_diffrn_radiation_monochromator     graphite
_diffrn_measurement_device_type     'Stoe IPDS-1'
_diffrn_measurement_method     'phi scan'
_diffrn_detector_area_resol_mean     ?
_diffrn_reflns_number     14170
_diffrn_reflns_av_R_equivalents     0.0913
_diffrn_reflns_av_sigmaI/netI     0.0474
_diffrn_reflns_theta_min     2.77
_diffrn_reflns_theta_max     25.00
_diffrn_reflns_theta_full     25.00
_diffrn_measured_fraction_theta_max     0.970
_diffrn_measured_fraction_theta_full     0.970
_diffrn_reflns_limit_h_min     -8
_diffrn_reflns_limit_h_max     8
_diffrn_reflns_limit_k_min     -20
_diffrn_reflns_limit_k_max     20
_diffrn_reflns_limit_l_min     -13
_diffrn_reflns_limit_l_max     14
_diffrn_standards_number     0
_diffrn_standards_interval_count     ?
_diffrn_standards_interval_time     0
_diffrn_standards_decay_%     0
_refine_special_details
;
Refinement of <i>F</i>^2^ against ALL reflections. The weighted <i>R</i>-factor
<i>wR</i> and goodness of fit <i>S</i> are based on <i>F</i>^2^, conventional
<i>R</i>-factors <i>R</i> are based on <i>F</i>, with <i>F</i> set to zero for
negative <i>F</i>^2^. The threshold expression of <i>F</i>^2^ >
\s(<i>F</i>^2^) is used only for calculating <i>R</i>-factors(gt) <i>etc</i>.
and is not relevant to the choice of reflections for refinement.
<i>R</i>-factors based on <i>F</i>^2^ are statistically about twice as large
as those based on <i>F</i>, and <i>R</i>- factors based on ALL data will be
even larger.
;
_reflns_number_total     2633
_reflns_number_gt     2072
_reflns_threshold_expression     I>2sigma(I)
_refine_ls_structure_factor_coef     Fsqd
_refine_ls_matrix_type     full
_refine_ls_R_factor_all     0.0545
_refine_ls_R_factor_gt     0.0414
_refine_ls_wR_factor_gt     0.1046
_refine_ls_wR_factor_ref     0.1124
_refine_ls_goodness_of_fit_ref     0.985
_refine_ls_restrained_S_all     0.985
_refine_ls_number_reflns     2633
_refine_ls_number_parameters     179
_refine_ls_number_restraints     0
_refine_ls_hydrogen_treatment     constr
_refine_ls_weighting_scheme     calc
_refine_ls_weighting_details
         'calc w=1/[\s^2^(Fo^2^)+(0.0770P)^2^+0.0000P] where P=(Fo^2^+2Fc^2^)/3'
_atom_sites_solution_hydrogens     geom
_atom_sites_solution_primary     direct
_atom_sites_solution_secondary     difmap
_refine_ls_shift/su_max     0.000
_refine_ls_shift/su_mean     0.000
_refine_diff_density_max     0.378
_refine_diff_density_min     -0.784
_refine_ls_extinction_method     none
_refine_ls_extinction_coef     ?
loop_
    _atom_type_symbol
    _atom_type_description
    _atom_type_scat_dispersion_real
    _atom_type_scat_dispersion_imag
    _atom_type_scat_source
    'C' 'C' 0.0033 0.0016
                         'International Tables Vol C Tables 4.2.6.8 and 6.1.1.4'
    'H' 'H' 0.0000 0.0000
                         'International Tables Vol C Tables 4.2.6.8 and 6.1.1.4'
    'N' 'N' 0.0061 0.0033
                         'International Tables Vol C Tables 4.2.6.8 and 6.1.1.4'
    'Mn' 'Mn' 0.3368 0.7283
                         'International Tables Vol C Tables 4.2.6.8 and 6.1.1.4'
    'Se' 'Se' -0.0929 2.2259
                         'International Tables Vol C Tables 4.2.6.8 and 6.1.1.4'
    'O' 'O' 0.0106 0.0060
                         'International Tables Vol C Tables 4.2.6.8 and 6.1.1.4'
_computing_data_collection     'X-AREA (Stoe & Cie, 2008)'
_computing_cell_refinement     'X-AREA (Stoe & Cie, 2008)'
_computing_data_reduction     'X-AREA (Stoe & Cie, 2008)'
_computing_structure_solution     'SHELXS97 (Sheldrick, 2008)'
_computing_structure_refinement     'SHELXL97 (Sheldrick, 2008)'
_computing_molecular_graphics
;
XP in SHELXTL (Sheldrick, 2008) and DIAMOND (Brandenburg, 2011)
;
_computing_publication_material
;
<i>XCIF</i> in SHELXTL (Sheldrick, 2008) and
publCIF (Westrip, 2010)
;
loop_
    _atom_site_type_symbol
    _atom_site_label
    _atom_site_fract_x
    _atom_site_fract_y
    _atom_site_fract_z
    _atom_site_U_iso_or_equiv
    _atom_site_adp_type
    _atom_site_calc_flag
    _atom_site_refinement_flags
    _atom_site_occupancy
    _atom_site_symmetry_multiplicity
    _atom_site_disorder_assembly
    _atom_site_disorder_group
    Mn Mn1 1.0000 0.5000 0.5000 0.02859(18) Uani d S 1 2 . .
    N N1 0.8412(3) 0.59745(16) 0.5588(2) 0.0411(6) Uani d . 1 1 . .
    C C1 0.7531(4) 0.65174(18) 0.5703(3) 0.0383(7) Uani d . 1 1 . .
    Se Se1 0.61619(5) 0.73559(2) 0.58880(5) 0.0748(2) Uani d . 1 1 . .
    N N10 0.8026(3) 0.49379(14) 0.3495(2) 0.0317(5) Uani d . 1 1 . .
    C C10 0.7810(4) 0.55472(17) 0.2815(3) 0.0337(7) Uani d . 1 1 . .
    H H10 0.8352 0.6020 0.3032 0.040 Uiso calc R 1 1 . .
    C C11 0.6839(4) 0.55203(17) 0.1814(3) 0.0329(6) Uani d . 1 1 . .
    H H11 0.6737 0.5964 0.1366 0.039 Uiso calc R 1 1 . .
    C C12 0.6011(3) 0.48261(16) 0.1474(2) 0.0281(6) Uani d . 1 1 . .
    C C13 0.6159(4) 0.42049(17) 0.2201(3) 0.0342(7) Uani d . 1 1 . .
    H H13 0.5574 0.3733 0.2025 0.041 Uiso calc R 1 1 . .
    C C14 0.7172(4) 0.42818(17) 0.3185(3) 0.0358(7) Uani d . 1 1 . .
    H H14 0.7264 0.3852 0.3661 0.043 Uiso calc R 1 1 . .
    C C15 0.5041(4) 0.47366(18) 0.0402(3) 0.0312(6) Uani d . 1 1 . .
    H H15 0.4423 0.4267 0.0268 0.037 Uiso calc R 1 1 . .
    N N30 0.9261(4) 0.26379(17) 0.5841(4) 0.0604(9) Uani d . 1 1 . .
    C C30 1.0231(6) 0.2228(2) 0.6583(4) 0.0605(10) Uani d . 1 1 . .
    H H30 1.0691 0.2483 0.7222 0.073 Uiso calc R 1 1 . .
    C C31 1.0604(5) 0.1445(2) 0.6469(4) 0.0528(9) Uani d . 1 1 . .
    H H31 1.1297 0.1182 0.7021 0.063 Uiso calc R 1 1 . .
    C C32 0.9951(4) 0.10541(19) 0.5537(3) 0.0413(8) Uani d . 1 1 . .
    C C33 0.8968(5) 0.1487(2) 0.4737(4) 0.0576(10) Uani d . 1 1 . .
    H H33 0.8518 0.1252 0.4081 0.069 Uiso calc R 1 1 . .
    C C34 0.8666(5) 0.2261(2) 0.4925(5) 0.0663(12) Uani d . 1 1 . .
    H H34 0.8004 0.2544 0.4379 0.080 Uiso calc R 1 1 . .
    C C35 1.0281(4) 0.02177(19) 0.5422(3) 0.0403(7) Uani d . 1 1 . .
    H H35 1.0950 -0.0029 0.6001 0.048 Uiso calc R 1 1 . .
    O O1 0.8375(3) 0.41425(12) 0.58486(19) 0.0386(5) Uani d . 1 1 . .
    H H1O1 0.8741 0.3687 0.5840 0.058 Uiso d R 1 1 . .
    C C2 0.6647(5) 0.4215(2) 0.6300(4) 0.0636(11) Uani d . 1 1 . .
    H H2A 0.6565 0.4712 0.6671 0.095 Uiso calc R 1 1 . .
    H H2B 0.6480 0.3800 0.6827 0.095 Uiso calc R 1 1 . .
    H H2C 0.5709 0.4183 0.5713 0.095 Uiso calc R 1 1 . .
loop_
    _atom_site_aniso_label
    _atom_site_aniso_U_11
    _atom_site_aniso_U_22
    _atom_site_aniso_U_33
    _atom_site_aniso_U_12
    _atom_site_aniso_U_13
    _atom_site_aniso_U_23
    Mn1 0.0300(3) 0.0289(3) 0.0260(3) 0.0065(2) -0.0084(2) -0.0038(2)
    N1 0.0433(14) 0.0367(14) 0.0427(17) 0.0107(12) -0.0045(12) -0.0074(12)
    C1 0.0337(14) 0.0325(16) 0.048(2) -0.0011(13) -0.0026(13) -0.0061(13)
    Se1 0.0493(3) 0.0317(3) 0.1452(5) 0.01097(15) 0.0249(3) -0.0019(2)
    N10 0.0335(12) 0.0324(13) 0.0282(13) 0.0039(10) -0.0084(10) -0.0004(10)
    C10 0.0348(14) 0.0307(15) 0.0344(17) 0.0000(11) -0.0100(12) -0.0011(12)
    C11 0.0376(14) 0.0320(15) 0.0282(17) 0.0010(11) -0.0072(12) 0.0040(11)
    C12 0.0232(12) 0.0339(15) 0.0268(15) 0.0029(10) -0.0045(10) 0.0019(11)
    C13 0.0350(14) 0.0332(16) 0.0337(17) -0.0035(11) -0.0062(12) -0.0011(12)
    C14 0.0410(16) 0.0329(16) 0.0324(17) 0.0011(12) -0.0091(13) 0.0031(12)
    C15 0.0263(13) 0.0369(15) 0.0297(16) 0.0013(11) -0.0065(11) -0.0009(12)
    N30 0.0468(17) 0.0362(17) 0.099(3) 0.0034(13) 0.0122(17) 0.0041(17)
    C30 0.059(2) 0.046(2) 0.078(3) 0.0011(17) 0.010(2) -0.001(2)
    C31 0.0517(19) 0.045(2) 0.062(3) 0.0026(15) 0.0041(17) 0.0050(17)
    C32 0.0278(14) 0.0377(17) 0.059(2) 0.0014(12) 0.0099(13) 0.0125(15)
    C33 0.0503(19) 0.0381(19) 0.083(3) 0.0021(15) -0.0075(19) 0.0109(19)
    C34 0.050(2) 0.042(2) 0.106(4) 0.0091(16) -0.007(2) 0.020(2)
    C35 0.0299(14) 0.0361(17) 0.055(2) 0.0042(12) 0.0062(13) 0.0136(14)
    O1 0.0332(10) 0.0350(12) 0.0476(14) 0.0057(8) 0.0001(9) 0.0008(9)
    C2 0.052(2) 0.055(2) 0.085(3) 0.0040(17) 0.023(2) -0.007(2)
_geom_special_details
;
All e.s.d.'s (except the e.s.d. in the dihedral angle between two l.s. planes)
are estimated using the full covariance matrix. The cell e.s.d.'s are taken
into account individually in the estimation of e.s.d.'s in distances, angles
and torsion angles; correlations between e.s.d.'s in cell parameters are only
used when they are defined by crystal symmetry. An approximate (isotropic)
treatment of cell e.s.d.'s is used for estimating e.s.d.'s involving l.s.
planes.
;
loop_
    _geom_bond_atom_site_label_1
    _geom_bond_atom_site_label_2
    _geom_bond_site_symmetry_2
    _geom_bond_distance
    _geom_bond_publ_flag
    Mn1 N1 . 2.185(3) y
    Mn1 N1 3_766 2.185(3) ?
    Mn1 O1 . 2.188(2) y
    Mn1 O1 3_766 2.188(2) ?
    Mn1 N10 3_766 2.281(2) ?
    Mn1 N10 . 2.281(2) y
    N1 C1 . 1.151(4) ?
    C1 Se1 . 1.782(3) ?
    N10 C14 . 1.340(4) ?
    N10 C10 . 1.341(4) ?
    C10 C11 . 1.381(4) ?
    C10 H10 . 0.9400 ?
    C11 C12 . 1.397(4) ?
    C11 H11 . 0.9400 ?
    C12 C13 . 1.388(4) ?
    C12 C15 . 1.462(4) ?
    C13 C14 . 1.384(4) ?
    C13 H13 . 0.9400 ?
    C14 H14 . 0.9400 ?
    C15 C15 3_665 1.331(6) ?
    C15 H15 . 0.9400 ?
    N30 C30 . 1.327(6) ?
    N30 C34 . 1.343(6) ?
    C30 C31 . 1.386(6) ?
    C30 H30 . 0.9400 ?
    C31 C32 . 1.383(6) ?
    C31 H31 . 0.9400 ?
    C32 C33 . 1.399(5) ?
    C32 C35 . 1.470(5) ?
    C33 C34 . 1.374(6) ?
    C33 H33 . 0.9400 ?
    C34 H34 . 0.9400 ?
    C35 C35 3_756 1.321(7) ?
    C35 H35 . 0.9400 ?
    O1 C2 . 1.413(4) ?
    O1 H1O1 . 0.8300 ?
    C2 H2A . 0.9700 ?
    C2 H2B . 0.9700 ?
    C2 H2C . 0.9700 ?
loop_
    _geom_angle_atom_site_label_1
    _geom_angle_atom_site_label_2
    _geom_angle_atom_site_label_3
    _geom_angle_site_symmetry_1
    _geom_angle_site_symmetry_3
    _geom_angle
    _geom_angle_publ_flag
    N1 Mn1 N1 . 3_766 180.00(14) ?
    N1 Mn1 O1 . . 93.12(10) ?
    N1 Mn1 O1 3_766 . 86.88(10) ?
    N1 Mn1 O1 . 3_766 86.88(10) ?
    N1 Mn1 O1 3_766 3_766 93.12(10) ?
    O1 Mn1 O1 . 3_766 180.00(8) ?
    N1 Mn1 N10 . 3_766 91.91(9) ?
    N1 Mn1 N10 3_766 3_766 88.09(9) ?
    O1 Mn1 N10 . 3_766 89.85(9) ?
    O1 Mn1 N10 3_766 3_766 90.15(9) ?
    N1 Mn1 N10 . . 88.09(9) ?
    N1 Mn1 N10 3_766 . 91.91(9) ?
    O1 Mn1 N10 . . 90.15(9) ?
    O1 Mn1 N10 3_766 . 89.85(8) ?
    N10 Mn1 N10 3_766 . 180.0000(10)
                                   ?
    C1 N1 Mn1 . . 167.9(3) ?
    N1 C1 Se1 . . 179.6(3) ?
    C14 N10 C10 . . 116.6(2) ?
    C14 N10 Mn1 . . 122.50(19) ?
    C10 N10 Mn1 . . 120.54(19) ?
    N10 C10 C11 . . 123.8(3) ?
    N10 C10 H10 . . 118.1 ?
    C11 C10 H10 . . 118.1 ?
    C10 C11 C12 . . 119.3(3) ?
    C10 C11 H11 . . 120.3 ?
    C12 C11 H11 . . 120.3 ?
    C13 C12 C11 . . 117.0(3) ?
    C13 C12 C15 . . 120.3(3) ?
    C11 C12 C15 . . 122.8(3) ?
    C14 C13 C12 . . 119.8(3) ?
    C14 C13 H13 . . 120.1 ?
    C12 C13 H13 . . 120.1 ?
    N10 C14 C13 . . 123.4(3) ?
    N10 C14 H14 . . 118.3 ?
    C13 C14 H14 . . 118.3 ?
    C15 C15 C12 3_665 . 125.6(4) ?
    C15 C15 H15 3_665 . 117.2 ?
    C12 C15 H15 . . 117.2 ?
    C30 N30 C34 . . 116.6(3) ?
    N30 C30 C31 . . 123.6(4) ?
    N30 C30 H30 . . 118.2 ?
    C31 C30 H30 . . 118.2 ?
    C32 C31 C30 . . 119.6(4) ?
    C32 C31 H31 . . 120.2 ?
    C30 C31 H31 . . 120.2 ?
    C31 C32 C33 . . 117.0(3) ?
    C31 C32 C35 . . 120.2(3) ?
    C33 C32 C35 . . 122.8(4) ?
    C34 C33 C32 . . 119.1(4) ?
    C34 C33 H33 . . 120.4 ?
    C32 C33 H33 . . 120.4 ?
    N30 C34 C33 . . 123.9(4) ?
    N30 C34 H34 . . 118.0 ?
    C33 C34 H34 . . 118.0 ?
    C35 C35 C32 3_756 . 125.7(4) ?
    C35 C35 H35 3_756 . 117.2 ?
    C32 C35 H35 . . 117.2 ?
    C2 O1 Mn1 . . 130.0(2) ?
    C2 O1 H1O1 . . 112.7 ?
    Mn1 O1 H1O1 . . 116.7 ?
    O1 C2 H2A . . 109.5 ?
    O1 C2 H2B . . 109.5 ?
    H2A C2 H2B . . 109.5 ?
    O1 C2 H2C . . 109.5 ?
    H2A C2 H2C . . 109.5 ?
    H2B C2 H2C . . 109.5 ?
loop_
    _geom_hbond_atom_site_label_D
    _geom_hbond_atom_site_label_H
    _geom_hbond_atom_site_label_A
    _geom_hbond_site_symmetry_A
    _geom_hbond_distance_DH
    _geom_hbond_distance_HA
    _geom_hbond_distance_DA
    _geom_hbond_angle_DHA
    O1 H1O1 N30 . 0.83 1.85 2.675(4) 172.9
_iucr_refine_instructions_details
;
TITL Mn(NCSe)2(bpe)(MeOH)2*(bpe)  woe1094 in P2(1)/c
CELL 0.71073   7.3580  17.2445  12.1219  90.000  92.630  90.000
ZERR    2.00   0.0006   0.0011   0.0009   0.000   0.009   0.000
LATT  1
SYMM -X, 0.5+Y, 0.5-Z
SFAC C H N MN SE O
UNIT 56 56 12 2 4 4
L.S. 10
ACTA
OMIT -1 2 1
OMIT 2 0 4
OMIT 0 2 0
TEMP -53.15
BOND $H
HTAB
HTAB O1 N30
WGHT    0.077000
FVAR       0.58165
MN1   4    1.000000    0.500000    0.500000    10.50000    0.03000    0.02887 =
         0.02602   -0.00382   -0.00836    0.00647
N1    3    0.841181    0.597451    0.558814    11.00000    0.04329    0.03670 =
         0.04275   -0.00739   -0.00454    0.01072
C1    1    0.753083    0.651739    0.570257    11.00000    0.03375    0.03251 =
         0.04814   -0.00611   -0.00256   -0.00105
SE1   5    0.616192    0.735592    0.588799    11.00000    0.04930    0.03175 =
         0.14518   -0.00193    0.02488    0.01097
N10   3    0.802611    0.493789    0.349522    11.00000    0.03346    0.03241 =
         0.02819   -0.00040   -0.00839    0.00390
C10   1    0.781039    0.554717    0.281490    11.00000    0.03483    0.03066 =
         0.03444   -0.00107   -0.00999    0.00000
AFIX  43
H10   2    0.835178    0.602013    0.303213    11.00000   -1.20000
AFIX   0
C11   1    0.683928    0.552027    0.181379    11.00000    0.03763    0.03202 =
         0.02816    0.00401   -0.00718    0.00100
AFIX  43
H11   2    0.673652    0.596442    0.136570    11.00000   -1.20000
AFIX   0
C12   1    0.601091    0.482608    0.147366    11.00000    0.02315    0.03387 =
         0.02678    0.00187   -0.00451    0.00288
C13   1    0.615926    0.420492    0.220054    11.00000    0.03501    0.03318 =
         0.03369   -0.00107   -0.00619   -0.00354
AFIX  43
H13   2    0.557395    0.373344    0.202451    11.00000   -1.20000
AFIX   0
C14   1    0.717151    0.428184    0.318523    11.00000    0.04099    0.03292 =
         0.03243    0.00305   -0.00909    0.00106
AFIX  43
H14   2    0.726414    0.385173    0.366087    11.00000   -1.20000
AFIX   0
C15   1    0.504149    0.473664    0.040154    11.00000    0.02625    0.03692 =
         0.02973   -0.00095   -0.00652    0.00127
AFIX  43
H15   2    0.442338    0.426652    0.026778    11.00000   -1.20000
AFIX   0
N30   3    0.926070    0.263789    0.584092    11.00000    0.04683    0.03624 =
         0.09902    0.00412    0.01223    0.00342
C30   1    1.023123    0.222825    0.658331    11.00000    0.05881    0.04555 =
         0.07765   -0.00137    0.01020    0.00110
AFIX  43
H30   2    1.069124    0.248299    0.722238    11.00000   -1.20000
AFIX   0
C31   1    1.060421    0.144545    0.646853    11.00000    0.05173    0.04460 =
         0.06223    0.00501    0.00408    0.00263
AFIX  43
H31   2    1.129711    0.118194    0.702101    11.00000   -1.20000
AFIX   0
C32   1    0.995132    0.105410    0.553659    11.00000    0.02778    0.03769 =
         0.05911    0.01249    0.00992    0.00137
C33   1    0.896752    0.148713    0.473731    11.00000    0.05028    0.03807 =
         0.08340    0.01087   -0.00755    0.00212
AFIX  43
H33   2    0.851840    0.125162    0.408066    11.00000   -1.20000
AFIX   0
C34   1    0.866625    0.226119    0.492458    11.00000    0.04961    0.04209 =
         0.10619    0.02000   -0.00705    0.00909
AFIX  43
H34   2    0.800434    0.254401    0.437854    11.00000   -1.20000
AFIX   0
C35   1    1.028108    0.021766    0.542246    11.00000    0.02993    0.03611 =
         0.05534    0.01363    0.00618    0.00417
AFIX  43
H35   2    1.095031   -0.002880    0.600121    11.00000   -1.20000
AFIX   0
O1    6    0.837540    0.414249    0.584859    11.00000    0.03318    0.03504 =
         0.04757    0.00083    0.00013    0.00572
AFIX   3
H1O1  2    0.874110    0.368729    0.584039    11.00000   -1.50000
AFIX   0
C2    1    0.664674    0.421500    0.630024    11.00000    0.05246    0.05484 =
         0.08525   -0.00704    0.02276    0.00403
AFIX 137
H2A   2    0.656528    0.471150    0.667080    11.00000   -1.50000
H2B   2    0.647957    0.380046    0.682689    11.00000   -1.50000
H2C   2    0.570884    0.418280    0.571304    11.00000   -1.50000
HKLF 4
REM  Mn(NCSe)2(bpe)(MeOH)2*(bpe)  woe1094 in P2(1)/c
REM R1 =  0.0414 for   2072 Fo > 4sig(Fo)  and  0.0545 for all   2633 data
REM    179 parameters refined using      0 restraints
END
WGHT      0.0770      0.0000
REM Highest difference peak  0.378,  deepest hole -0.784,  1-sigma level  0.087
Q1    1   0.7610  0.7368  0.5141  11.00000  0.05    0.38
Q2    1   0.9513  0.5846  0.4508  11.00000  0.05    0.33
Q3    1   0.8076  0.5096  0.3272  11.00000  0.05    0.32
Q4    1   0.4634  0.7386  0.6624  11.00000  0.05    0.29
Q5    1   1.1390  0.5070  0.4378  11.00000  0.05    0.29
Q6    1   0.6879  0.7652  0.5381  11.00000  0.05    0.28
Q7    1   0.6305  0.7189  0.5394  11.00000  0.05    0.27
Q8    1   0.6038  0.6623  0.6547  11.00000  0.05    0.25
Q9    1   0.8612  0.2480  0.4163  11.00000  0.05    0.25
Q10   1   0.5743  0.7448  0.6031  11.00000  0.05    0.25
Q11   1   0.7204  0.7975  0.5075  11.00000  0.05    0.25
Q12   1   0.6152  0.8013  0.6535  11.00000  0.05    0.23
Q13   1   0.6262  0.4594  0.6165  11.00000  0.05    0.22
Q14   1   0.5632  0.3613  0.5764  11.00000  0.05    0.22
Q15   1   0.8009  0.1544  0.5009  11.00000  0.05    0.21
Q16   1   0.8180  0.2390  0.7528  11.00000  0.05    0.21
Q17   1   0.6304  0.8163  0.4958  11.00000  0.05    0.21
Q18   1   0.7837  0.2995  0.7044  11.00000  0.05    0.20
Q19   1   1.0145  0.0502  0.5465  11.00000  0.05    0.20
Q20   1   1.0088  0.1601  0.3447  11.00000  0.05    0.20
;
data_global
_journal_date_recd_electronic     2013-05-06
_journal_date_accepted     2013-05-08
_journal_name_full     'Acta Crystallographica, Section E'
_journal_year     2013
_journal_volume     69
_journal_issue      6
_journal_page_first     m319
_journal_page_last     m319
_journal_paper_category     QM
_journal_paper_doi     10.1107/S1600536813012609
_journal_coeditor_code     ZL2549
_publ_contact_author
;
      Susanne W\"ohlert
      Institut f\"ur Anorganische Chemie
      Christian-Albrechts-Universit\"at Kiel
      Max-Eyth Strasse 2
      D-24118 Kiel
      Germany
;
_publ_contact_author_email     swoehlert@ac.uni-kiel.de
_publ_contact_author_fax     '(+)431-880-1520'
_publ_contact_author_phone     '(+)431-880-5546'
_publ_section_title
;\
<i>catena</i>-Poly[[[bis(methanol-\k<i>O</i>)bis(selenocyanato-\k<i>N</i>)\
manganese(II)]-\m-1,2-bis(pyridin-4-yl)ethene-\k^2^<i>N</i>:<i>N</i>']
1,2-bis(pyridin-4-yl)ethene monosolvate]
;
loop_
    _publ_author_name
    _publ_author_footnote
    _publ_author_address
    'W\"ohlert, Susanne' .
;
Institut f\"ur Anorganische Chemie
Christian-Albrechts-Universit\"at Kiel
Max-Eyth-Strasse 2
24118 Kiel
Germany
;
    'Je\&s, Inke' .
;
Institut f\"ur Anorganische Chemie
Christian-Albrechts-Universit\"at Kiel
Max-Eyth-Strasse 2
24118 Kiel
Germany
;
    'N\"ather, Christian' .
;
Institut f\"ur Anorganische Chemie
Christian-Albrechts-Universit\"at Kiel
Max-Eyth-Strasse 2
24118 Kiel
Germany
;
_publ_section_synopsis     .
