# Supplementary material for: catena-Poly[[[bis­(methanol-κO)bis­(seleno­cyanato-κN)manganese(II)]-μ-1,2-bis­(pyridin-4-yl)eth­ene-κ2 N:N′] 1,2-bis­(pyridin-4-yl)eth­ene mono­solvate]
Source: Acta Crystallogr Sect E Struct Rep Online. 2013 May 15;69(Pt 6):m319. doi: 10.1107/S1600536813012609 (PMC3684882; doi:10.1107/S1600536813012609)
Supplement: Supplementary file 2 [file e-69-0m319-Isup2.hkl]

# 
# h,k,l, Fc-squared, Fo-squared, sigma(Fo-squared) and status flag 
# 
data_I
_shelx_title ' Mn(NCSe)2(bpe)(MeOH)2*(bpe)  woe1094 in P2(1)/c' 
_shelx_refln_list_code          4 
_shelx_F_calc_maximum      140.78 
_exptl_crystal_F_000       694.00 
_reflns_d_resolution_high  0.8408 
 
loop_ 
 _symmetry_equiv_pos_as_xyz 
 'x, y, z' 
 '-x, y+1/2, -z+1/2' 
 '-x, -y, -z' 
 'x, -y-1/2, z-1/2' 
 
_cell_length_a     7.3580 
_cell_length_b    17.2445 
_cell_length_c    12.1219 
_cell_angle_alpha  90.000 
_cell_angle_beta   92.630 
_cell_angle_gamma  90.000 
 
_shelx_F_squared_multiplier     1.000 
 
loop_ 
 _refln_index_h 
 _refln_index_k 
 _refln_index_l 
 _refln_F_squared_calc 
 _refln_F_squared_meas 
 _refln_F_squared_sigma 
 _refln_observed_status 
   1   0   0     3074.75     2755.65     32.56 o 
   2   0   0     2286.60     2173.58     39.80 o 
   3   0   0     7128.19     7229.87    215.72 o 
   4   0   0     2180.77     2074.78     42.52 o 
   5   0   0     6965.13     7476.06    184.06 o 
   6   0   0      358.66      366.61     26.17 o 
   7   0   0        7.22       -6.82     13.23 o 
   8   0   0     1184.51     1174.56     88.85 o 
   1   1   0     2847.67     2550.29     21.29 o 
   2   1   0    14614.54    14608.25     74.68 o 
   3   1   0     1724.91     1576.06     23.19 o 
   4   1   0      299.54      260.94     11.01 o 
   5   1   0      136.71      142.34     12.12 o 
   6   1   0     2336.18     2501.86     60.24 o 
   7   1   0      528.21      540.27     12.69 o 
   8   1   0       86.01      113.27     17.46 o 
   1   2   0     3069.54     2612.39     72.37 o 
   2   2   0      122.60       92.32     12.51 o 
   3   2   0      496.85      471.89     12.57 o 
   4   2   0    11125.01    11316.32    233.68 o 
   5   2   0       35.18       25.68     11.38 o 
   6   2   0     2371.64     2473.99     51.50 o 
   7   2   0      538.68      535.96     22.18 o 
   8   2   0       73.52       72.18     15.51 o 
   1   3   0     6462.15     5737.87    172.06 o 
   3   3   0     5136.32     4741.12     72.76 o 
   4   3   0      301.07      298.38      9.25 o 
   5   3   0     1210.95     1336.26     27.40 o 
   6   3   0     1562.34     1696.86     31.73 o 
   7   3   0      712.49      724.40     20.76 o 
   8   3   0      250.30      246.54     19.72 o 
   1   4   0     2019.58     1839.30     43.60 o 
   2   4   0     6120.56     5397.30    117.65 o 
   3   4   0     6180.00     5854.69    117.37 o 
   4   4   0      633.48      654.82     17.39 o 
   5   4   0     4635.54     4846.28    144.31 o 
   6   4   0       15.99        6.37     10.97 o 
   7   4   0       67.61       62.99      9.31 o 
   8   4   0      586.10      595.03     30.56 o 
   1   5   0      884.15      694.47     20.88 o 
   2   5   0     7455.49     6518.07    175.00 o 
   3   5   0     2088.34     1779.02     31.85 o 
   4   5   0      143.99      120.71     11.24 o 
   5   5   0      675.19      736.71     23.97 o 
   6   5   0     1075.51     1033.96     24.09 o 
   7   5   0      233.46      245.23     11.65 o 
   8   5   0        1.48       24.41     15.53 o 
   0   6   0    13137.55    11563.83     57.43 o 
   1   6   0     7040.10     6287.35    170.11 o 
   2   6   0     2053.38     2170.01     61.19 o 
   3   6   0      373.55      398.44     14.00 o 
   4   6   0     9540.89     9824.33    256.22 o 
   5   6   0      209.03      192.78     10.88 o 
   6   6   0       60.47       69.89      9.17 o 
   7   6   0      141.33      145.28      9.88 o 
   8   6   0       20.29        7.37     12.44 o 
   1   7   0      678.07      566.85     18.63 o 
   2   7   0     5428.57     5111.94    155.69 o 
   3   7   0     2408.06     2446.03     81.44 o 
   4   7   0      452.52      509.20     21.26 o 
   5   7   0      695.33      692.36     16.04 o 
   6   7   0      663.04      659.51     24.89 o 
   7   7   0      460.33      412.86     19.56 o 
   8   7   0       50.42       51.51     15.98 o 
   0   8   0    15950.21    15327.06    784.51 o 
   1   8   0      783.96      773.41     24.62 o 
   2   8   0     4671.08     4581.15    132.34 o 
   3   8   0     2211.86     2021.21     39.84 o 
   4   8   0      422.87      419.42     17.16 o 
   5   8   0     2688.29     2864.57     68.26 o 
   6   8   0       31.45       22.05      8.28 o 
   7   8   0        1.65        4.40     10.84 o 
   8   8   0      568.56      537.24     20.69 o 
   1   9   0     2880.82     2596.85     72.44 o 
   2   9   0     4076.16     4035.45     96.49 o 
   3   9   0      439.29      346.87     10.35 o 
   4   9   0       41.82       62.46     13.09 o 
   5   9   0      318.71      336.86     13.50 o 
   6   9   0      695.70      702.28     21.95 o 
   7   9   0       73.82       53.22     11.50 o 
   0  10   0      433.06      444.38     18.81 o 
   1  10   0     3594.23     3624.24     97.49 o 
   2  10   0      746.18      805.10     17.51 o 
   3  10   0      217.45      222.19     11.88 o 
   4  10   0     1790.40     1807.56     39.31 o 
   5  10   0      403.68      456.13     13.39 o 
   6  10   0     1127.22     1094.33     32.53 o 
   7  10   0      838.36      852.04     32.27 o 
   1  11   0      574.50      563.74     13.39 o 
   2  11   0     1898.37     1901.09     48.74 o 
   3  11   0      104.18      106.63     11.39 o 
   4  11   0      133.89      128.60     10.40 o 
   5  11   0       43.02       50.83      9.54 o 
   6  11   0      536.20      534.29     21.15 o 
   7  11   0      114.75      104.19      9.47 o 
   0  12   0     6658.23     6857.12    362.41 o 
   1  12   0       30.48       34.84     11.21 o 
   2  12   0       27.57       13.99     11.19 o 
   3  12   0      857.53      884.10     19.99 o 
   4  12   0      310.73      284.97     12.48 o 
   5  12   0      968.01      899.07     28.19 o 
   6  12   0      144.37      157.88     10.13 o 
   7  12   0        1.18       15.74      9.20 o 
   1  13   0        5.56        2.18     11.99 o 
   2  13   0      221.22      240.37     11.14 o 
   3  13   0      104.02      106.83      9.30 o 
   4  13   0       15.02       23.13      9.53 o 
   5  13   0      280.85      275.39      8.98 o 
   6  13   0        2.82        5.36     14.49 o 
   0  14   0      528.07      516.10     34.72 o 
   1  14   0      894.56      888.51     40.07 o 
   2  14   0       27.21       33.10      8.90 o 
   3  14   0       18.15       10.25      9.48 o 
   4  14   0      409.69      377.21     18.87 o 
   5  14   0       51.79       59.36     12.70 o 
   6  14   0        1.13       14.55     15.75 o 
   1  15   0      908.67      876.43     44.49 o 
   2  15   0      211.66      211.00      9.67 o 
   3  15   0       52.18       48.88     11.97 o 
   4  15   0        4.66       14.31      7.60 o 
   5  15   0      456.71      427.76     12.12 o 
   0  16   0       13.66       36.68     28.58 o 
   1  16   0        6.96       32.00     11.24 o 
   2  16   0        2.37       10.78     10.03 o 
   3  16   0      569.34      551.89     19.54 o 
   4  16   0       46.82       54.51     14.01 o 
   5  16   0       71.67       44.79     12.13 o 
   1  17   0      279.80      291.95     21.87 o 
   2  17   0       24.89       38.79     11.36 o 
   3  17   0        0.52       -1.22     11.13 o 
   4  17   0       51.50       70.81     10.02 o 
   0  18   0      108.87      106.63     35.50 o 
   1  18   0      238.19      279.42     25.13 o 
   2  18   0       72.66       68.15     13.48 o 
   3  18   0       67.15       66.97     11.71 o 
   4  18   0      194.53      177.24     11.48 o 
   1  19   0       42.35       33.44     11.73 o 
   2  19   0        7.55       13.00     11.49 o 
   3  19   0       47.11       42.86     18.09 o 
   0  20   0       11.71       35.55     17.64 o 
   1  20   0      472.72      480.41     33.35 o 
  -8   1   1        4.21        2.10     10.94 o 
  -7   1   1       94.43       87.56     10.34 o 
  -6   1   1      496.40      544.84     13.13 o 
  -5   1   1     1400.79     1584.20     29.79 o 
  -4   1   1       24.87       51.17      9.13 o 
  -3   1   1      647.22      701.54     24.28 o 
  -2   1   1     9349.67     9082.30    126.49 o 
  -1   1   1     7045.67     6059.49     55.00 o 
   1   1   1       63.53       66.84     12.22 o 
   2   1   1      245.07      245.63     12.00 o 
   3   1   1      567.89      501.58     10.83 o 
   4   1   1      377.48      315.01      9.72 o 
   5   1   1      749.09      828.92     17.18 o 
   6   1   1      147.16      152.38     11.27 o 
   7   1   1      385.60      399.78     17.23 o 
   8   1   1       20.14       27.75     10.23 o 
  -8   2   1       54.31       68.56     11.71 o 
  -7   2   1      189.46      200.64     14.35 o 
  -6   2   1       78.20       83.32     10.00 o 
  -5   2   1       89.48      104.23     10.53 o 
  -4   2   1      191.09      173.07      8.59 o 
  -3   2   1      732.10      946.63    142.42 o 
  -2   2   1     1303.76     1206.15     20.81 o 
   0   2   1     1468.96     1256.22     57.76 o 
   1   2   1      218.05      204.56     12.01 o 
   2   2   1      533.44      497.26     24.28 o 
   3   2   1       88.47      104.56      9.85 o 
   4   2   1      423.19      397.53     11.62 o 
   5   2   1      132.33      154.78     11.85 o 
   6   2   1      165.10      171.01     10.08 o 
   7   2   1      347.54      327.07      9.41 o 
   8   2   1       54.11       38.79      9.05 o 
  -8   3   1        8.36       29.01     12.34 o 
  -7   3   1       90.34       89.85      8.97 o 
  -6   3   1     1289.43     1368.47     34.56 o 
  -5   3   1      161.56      195.55     12.54 o 
  -4   3   1      377.55      332.63     10.36 o 
  -3   3   1      974.97      983.30     32.47 o 
  -2   3   1      571.79      472.53     11.87 o 
   0   3   1       14.82       10.14     10.92 o 
   1   3   1     1024.50      892.41     20.43 o 
   2   3   1      880.34      800.34     22.88 o 
   3   3   1       82.35       79.53      8.84 o 
   4   3   1     1228.82     1223.99     26.60 o 
   5   3   1       82.90       96.77      9.54 o 
   6   3   1       62.14       63.27     10.40 o 
   7   3   1      414.32      405.75     11.78 o 
   8   3   1        0.00       15.49     11.37 o 
  -8   4   1       13.23       23.45      9.99 o 
  -7   4   1      136.15      134.71     10.05 o 
  -6   4   1       59.49       59.66     10.75 o 
  -5   4   1       10.00       13.57     10.53 o 
  -4   4   1       63.77       49.50      9.92 o 
  -3   4   1      528.62      505.71     10.85 o 
  -2   4   1     1939.86     1778.05     40.14 o 
  -1   4   1     4417.03     3846.55     84.04 o 
   0   4   1     1899.30     1630.72     17.02 o 
   1   4   1     3603.61     3181.35     79.53 o 
   2   4   1      103.02       78.53     10.11 o 
   3   4   1       24.30       13.61     10.09 o 
   4   4   1       10.86       11.94     10.94 o 
   5   4   1      309.24      336.75     13.93 o 
   6   4   1        6.50       -7.68      9.16 o 
   7   4   1        0.78       -5.16      9.18 o 
   8   4   1       65.22       71.03     12.01 o 
  -8   5   1       85.16       89.64     10.02 o 
  -7   5   1      246.10      244.91     15.41 o 
  -6   5   1      108.67      114.64     10.52 o 
  -5   5   1     1217.87     1333.92     34.68 o 
  -4   5   1        1.14      -10.01     12.01 o 
  -3   5   1     2495.89     2424.55     43.00 o 
  -2   5   1     7006.37     6573.55    229.32 o 
  -1   5   1       82.60       73.60      9.19 o 
   0   5   1      412.73      384.25     11.89 o 
   1   5   1       70.04       51.16      9.34 o 
   2   5   1       88.85       80.89      7.97 o 
   3   5   1     7242.97     7078.36    219.84 o 
   4   5   1     1206.32     1314.13     42.84 o 
   5   5   1     2547.68     2693.01     80.03 o 
   6   5   1       14.91       14.93      9.95 o 
   7   5   1       16.56       22.14      9.78 o 
   8   5   1      255.52      235.40     10.19 o 
  -8   6   1      136.60      134.05     14.27 o 
  -7   6   1      235.80      230.38      9.96 o 
  -6   6   1       47.43       48.62      9.54 o 
  -5   6   1       17.86        5.40      8.78 o 
  -4   6   1     1773.20     1932.46     38.48 o 
  -3   6   1     1503.04     1339.24     40.33 o 
  -2   6   1      812.48      828.92     69.61 o 
  -1   6   1      324.27      342.69     11.81 o 
   0   6   1      183.35      154.95     11.39 o 
   1   6   1     1444.25     1307.95     32.78 o 
   2   6   1     4586.79     4685.61    157.62 o 
   3   6   1      320.84      296.80      9.39 o 
   4   6   1       18.44       15.42     10.22 o 
   5   6   1      992.39     1010.40     42.74 o 
   6   6   1      223.05      250.88     15.76 o 
   7   6   1      339.65      322.84     10.00 o 
   8   6   1       16.51       11.21     10.41 o 
  -8   7   1       76.43       76.13      9.90 o 
  -7   7   1      165.89      177.02     10.98 o 
  -6   7   1     1215.76     1277.42     35.26 o 
  -5   7   1      152.07      160.66      8.35 o 
  -4   7   1     1745.72     1819.06     54.01 o 
  -3   7   1     1503.39     1474.37     46.81 o 
  -2   7   1       61.76       49.24      8.93 o 
  -1   7   1     4039.26     3607.01     64.84 o 
   0   7   1     2287.93     2193.87     52.04 o 
   1   7   1     2239.18     1955.00     40.03 o 
   2   7   1      351.53      296.09      9.45 o 
   3   7   1      239.99      254.76     11.53 o 
   4   7   1     6784.10     7302.11    241.64 o 
   5   7   1      366.85      391.83     14.72 o 
   6   7   1       81.61       80.00     10.10 o 
   7   7   1      272.66      267.97     17.89 o 
   8   7   1        1.16       19.40     10.96 o 
  -8   8   1      386.86      367.30     18.00 o 
  -7   8   1       22.09       19.74     10.80 o 
  -6   8   1      321.57      365.85     14.46 o 
  -5   8   1       21.40       32.38     11.02 o 
  -4   8   1      680.96      662.71     14.31 o 
  -3   8   1     3649.36     3727.43    107.17 o 
  -2   8   1     1036.34      975.32     28.75 o 
  -1   8   1       49.55       53.02     10.47 o 
   0   8   1      612.83      545.98     18.38 o 
   1   8   1     1542.96     1470.04     32.68 o 
   2   8   1     1324.29     1186.64     27.56 o 
   3   8   1      132.86      142.95     12.33 o 
   4   8   1       22.74       30.44     11.16 o 
   5   8   1      738.46      784.83     26.66 o 
   6   8   1      447.29      458.45     19.67 o 
   7   8   1       46.49       61.80      9.78 o 
  -7   9   1       51.93       62.33     11.22 o 
  -6   9   1       71.73       91.06     13.26 o 
  -5   9   1     1551.39     1678.92     51.97 o 
  -4   9   1      807.61      845.84     26.59 o 
  -3   9   1       71.04       82.01     11.84 o 
  -2   9   1     2561.36     2561.73     60.03 o 
  -1   9   1     1781.94     1597.72     38.45 o 
   0   9   1     5441.66     4888.11    170.13 o 
   1   9   1      500.26      480.66      9.44 o 
   2   9   1        1.31        0.61     11.85 o 
   3   9   1     2122.48     2047.20     41.79 o 
   4   9   1      326.13      318.23     10.72 o 
   5   9   1      841.83      878.10     25.92 o 
   6   9   1      120.01      130.68      9.13 o 
   7   9   1       18.94       10.40     11.40 o 
  -7  10   1      515.26      541.80     21.26 o 
  -6  10   1       48.83       55.70      9.39 o 
  -5  10   1        6.03       26.69     10.24 o 
  -4  10   1     1530.56     1471.91     41.70 o 
  -3  10   1     1864.96     1874.22     56.35 o 
  -2  10   1     1578.87     1526.72     35.58 o 
  -1  10   1      734.04      810.21     35.51 o 
   0  10   1     2191.27     2224.19     61.15 o 
   1  10   1     3309.51     3302.99     80.40 o 
   2  10   1     3696.55     3698.83    102.75 o 
   3  10   1      442.52      432.84     12.14 o 
   4  10   1       50.54       58.96     10.83 o 
   5  10   1     2154.19     2210.37     73.65 o 
   6  10   1       13.54       14.35      9.25 o 
   7  10   1      233.79      233.62     17.11 o 
  -7  11   1        4.24        2.69      8.56 o 
  -6  11   1     2705.59     2703.47     78.87 o 
  -5  11   1      164.99      173.23     10.18 o 
  -4  11   1     1203.64     1256.84     27.17 o 
  -3  11   1      166.06      189.74     11.39 o 
  -2  11   1      405.91      408.15     13.05 o 
  -1  11   1     8280.49     8853.67    334.84 o 
   0  11   1       34.79       48.02     10.21 o 
   1  11   1     2753.73     2935.96     41.77 o 
   2  11   1      898.81      890.58     26.78 o 
   3  11   1     2536.47     2541.91     26.77 o 
   4  11   1     1380.21     1430.83     26.37 o 
   5  11   1      168.96      167.99     11.39 o 
   6  11   1      202.42      217.87     13.59 o 
   7  11   1      798.62      780.24     38.63 o 
  -7  12   1      305.06      300.86     17.77 o 
  -6  12   1      142.63      159.32     13.08 o 
  -5  12   1       13.29       19.14     10.56 o 
  -4  12   1      824.00      845.30     27.30 o 
  -3  12   1     1998.14     2075.11     40.63 o 
  -2  12   1      767.47      761.95     28.83 o 
  -1  12   1      182.54      223.33     15.96 o 
   0  12   1      354.08      378.08     11.00 o 
   1  12   1     2576.06     2602.06     94.99 o 
   2  12   1     1560.04     1538.06     39.78 o 
   3  12   1       61.90       43.37     11.18 o 
   4  12   1       10.90        9.70      8.80 o 
   5  12   1      293.00      323.03     13.51 o 
   6  12   1      655.21      669.61     17.47 o 
   7  12   1      242.85      237.83     23.82 o 
  -6  13   1       22.48       30.51     12.70 o 
  -5  13   1     1827.75     1760.07     37.82 o 
  -4  13   1       42.03       49.43      9.03 o 
  -3  13   1      190.27      220.25     10.08 o 
  -2  13   1     1175.69     1213.19     46.87 o 
  -1  13   1     1283.01     1245.65     43.56 o 
   0  13   1     6533.89     6618.37    225.29 o 
   1  13   1       14.10       25.51     12.08 o 
   2  13   1        1.67        8.15      8.59 o 
   3  13   1     3363.76     3434.89     62.80 o 
   4  13   1       10.48       12.56     14.63 o 
   5  13   1     1112.92     1048.65     27.86 o 
   6  13   1      269.81      247.06     22.97 o 
  -6  14   1       18.42       16.44     10.68 o 
  -5  14   1       40.22       33.13     11.51 o 
  -4  14   1      761.03      726.26     22.73 o 
  -3  14   1     1846.13     1877.95     70.86 o 
  -2  14   1     2246.82     2356.23    108.21 o 
  -1  14   1       21.22       14.39     10.86 o 
   0  14   1     1986.88     2039.48     66.87 o 
   1  14   1     2802.99     2864.64    118.13 o 
   2  14   1     1754.24     1857.47     53.32 o 
   3  14   1       97.49       94.65      9.04 o 
   4  14   1        1.56       -6.94     16.27 o 
   5  14   1     1175.53     1210.59     39.94 o 
   6  14   1      179.56      170.41     12.71 o 
  -5  15   1      202.28      196.98     12.43 o 
  -4  15   1     1692.28     1645.75     63.75 o 
  -3  15   1      173.62      189.11     14.50 o 
  -2  15   1       25.44       31.91     10.29 o 
  -1  15   1     4907.53     4923.83    234.78 o 
   0  15   1      326.40      336.06     33.36 o 
   1  15   1      207.34      207.00     11.80 o 
   2  15   1     1101.19     1209.02     27.11 o 
   3  15   1      155.09      158.16     10.49 o 
   4  15   1     2658.32     2538.64     87.59 o 
   5  15   1        7.87       30.92     11.42 o 
  -5  16   1        5.88      -20.89     20.89 o 
  -4  16   1      540.11      546.20     16.71 o 
  -3  16   1      922.54      865.72     31.23 o 
  -2  16   1      352.37      337.23     14.68 o 
  -1  16   1      249.54      270.42     24.29 o 
   0  16   1       31.91       30.67     11.29 o 
   1  16   1     1465.22     1447.53     84.80 o 
   2  16   1      998.86      988.71     44.93 o 
   3  16   1      254.83      245.56     15.38 o 
   4  16   1       62.72       76.59     13.09 o 
   5  16   1      353.18      358.18     20.04 o 
  -4  17   1       93.10      101.85     19.96 o 
  -3  17   1       49.95       42.73     11.18 o 
  -2  17   1     2644.95     2627.01    107.45 o 
  -1  17   1      136.89      133.59     11.08 o 
   0  17   1     2390.15     2316.90    150.64 o 
   1  17   1       64.01       78.06      8.57 o 
   2  17   1       12.23       23.00      8.10 o 
   3  17   1     2258.56     2429.00    104.17 o 
   4  17   1       96.31       86.30     13.19 o 
  -4  18   1      491.52      413.19     12.13 o 
  -3  18   1      896.94      892.32     31.28 o 
  -2  18   1     1380.41     1378.81     70.19 o 
  -1  18   1       77.72       60.92      9.71 o 
   0  18   1      528.74      527.31     43.86 o 
   1  18   1      829.20      935.30     40.92 o 
   2  18   1      996.81     1035.94     36.92 o 
   3  18   1       88.18       80.30     10.70 o 
   4  18   1       23.94       12.88     15.37 o 
  -3  19   1        8.27       -8.68     10.46 o 
  -2  19   1        7.03       12.39     12.78 o 
  -1  19   1     1484.05     1525.47     53.76 o 
   0  19   1      200.68      210.96     23.51 o 
   1  19   1       73.73       49.89     12.38 o 
   2  19   1      256.48      235.62     15.58 o 
   3  19   1      248.82      246.25     13.31 o 
  -1  20   1        1.98       -7.01      8.91 o 
   0  20   1       95.58      105.45     16.07 o 
   1  20   1      572.64      575.64     37.01 o 
  -8   0   2      249.40      241.06     22.86 o 
  -7   0   2     2003.88     2044.05     74.73 o 
  -6   0   2       83.49      111.53     22.02 o 
  -5   0   2     6866.87     7408.92    246.91 o 
  -4   0   2      296.00      300.54     15.71 o 
  -3   0   2     4644.69     4724.15    119.88 o 
  -1   0   2     1090.29     1030.38     52.64 o 
   2   0   2     1110.50     1523.50     21.80 o 
   3   0   2     7660.15     7766.95    178.30 o 
   4   0   2      245.27      261.69     13.20 o 
   5   0   2      238.17      260.24     19.66 o 
   6   0   2     2268.11     2329.27     72.96 o 
   7   0   2       42.18       62.91     15.04 o 
   8   0   2     1295.47     1476.23     95.58 o 
  -8   1   2      782.92      804.85     16.44 o 
  -7   1   2      508.81      500.58     11.43 o 
  -6   1   2       16.71       45.76     10.48 o 
  -5   1   2      788.30      792.08     16.36 o 
  -4   1   2     5862.75     5644.74    105.86 o 
  -3   1   2     1123.69     1042.05     26.66 o 
  -2   1   2    19818.69    20158.43     99.79 o 
  -1   1   2    11698.91     9984.58    102.01 o 
   0   1   2     2404.21     1899.18    100.84 o 
   2   1   2     2219.66     2279.36     97.10 o 
   3   1   2      387.61      410.05     20.53 o 
   4   1   2     1208.85     1209.78     32.18 o 
   5   1   2     1316.53     1336.92     27.50 o 
   6   1   2      912.25     1008.16     21.72 o 
   7   1   2       49.88       50.36      9.03 o 
   8   1   2       93.64       79.52     12.28 o 
  -8   2   2       31.62       35.33     18.40 o 
  -7   2   2       42.61       25.08     11.79 o 
  -6   2   2     5846.78     6140.68    155.99 o 
  -5   2   2       48.07       45.98      9.91 o 
  -4   2   2     4035.06     4145.15    121.10 o 
  -3   2   2     2821.58     2409.46     39.02 o 
  -2   2   2     1508.50     1560.55     37.99 o 
   0   2   2     1629.69     1766.68    127.89 o 
   1   2   2      577.87      605.41     13.29 o 
   2   2   2    17413.91    18418.31   2495.52 o 
   3   2   2      322.04      263.80      9.29 o 
   4   2   2     7090.41     7526.88    212.88 o 
   5   2   2       93.68      104.76     11.93 o 
   6   2   2       23.54       34.05      9.46 o 
   7   2   2     1442.02     1392.37     46.74 o 
   8   2   2       53.25       36.38     10.76 o 
  -8   3   2      402.87      408.54     12.72 o 
  -7   3   2      362.10      376.12     23.55 o 
  -6   3   2      265.26      254.11     33.90 o 
  -5   3   2     2116.14     2239.37     46.24 o 
  -4   3   2     6583.60     6817.57    115.76 o 
  -3   3   2     1690.11     1641.78     17.56 o 
  -2   3   2      433.05      407.46     11.65 o 
  -1   3   2     6720.95     5920.07    163.96 o 
   0   3   2    11402.23    13644.93     74.28 o 
   1   3   2     9392.77     9996.93    586.31 o 
   2   3   2     2705.75     2672.99     67.06 o 
   3   3   2      505.95      493.02     13.87 o 
   4   3   2     2451.72     2564.24     62.14 o 
   5   3   2     3325.62     3562.59    119.83 o 
   6   3   2      204.30      240.76     10.37 o 
   7   3   2       37.39        8.50      9.91 o 
   8   3   2      419.32      418.50     21.73 o 
  -8   4   2      144.05      147.56     13.25 o 
  -7   4   2     1168.75     1138.79     24.64 o 
  -6   4   2      395.36      410.28     10.92 o 
  -5   4   2     1710.80     1731.97     38.77 o 
  -4   4   2      172.40      208.22     11.60 o 
  -3   4   2      825.87      753.96     17.30 o 
  -1   4   2     1663.89     1528.50     35.02 o 
   0   4   2     5750.53     5038.12    114.47 o 
   1   4   2      278.65      263.16     21.09 o 
   2   4   2      736.40      714.15     36.35 o 
   3   4   2    16385.92    15971.84    385.07 o 
   4   4   2      293.27      300.75      9.60 o 
   5   4   2      232.75      247.32     14.18 o 
   6   4   2     1117.44     1128.03     48.55 o 
   7   4   2      499.47      462.85     14.71 o 
   8   4   2      450.44      450.96     22.52 o 
  -8   5   2      295.64      273.87      9.52 o 
  -7   5   2      421.18      394.63     15.37 o 
  -6   5   2       94.10      106.69     13.46 o 
  -5   5   2      264.87      232.71     11.59 o 
  -4   5   2     2575.18     2513.15     43.30 o 
  -3   5   2     7212.03     6838.43    135.42 o 
  -2   5   2     2676.89     2507.31     92.96 o 
  -1   5   2     3440.17     3015.67     95.55 o 
   0   5   2     1454.51     1222.62     49.66 o 
   1   5   2     4442.18     4315.67    194.79 o 
   2   5   2     1477.87     1368.91     44.78 o 
   3   5   2        2.09       -3.65      9.74 o 
   4   5   2     1874.91     1933.55     58.56 o 
   5   5   2     1006.72     1079.16     41.74 o 
   6   5   2      236.28      256.29     13.83 o 
   7   5   2       44.69       60.07      8.71 o 
   8   5   2        6.17       16.16      9.85 o 
  -8   6   2       89.56       81.60     14.17 o 
  -7   6   2       23.92       23.25      7.86 o 
  -6   6   2     2089.30     2111.66     42.89 o 
  -5   6   2     1663.19     1708.50     39.13 o 
  -4   6   2     2620.41     2855.17     78.09 o 
  -3   6   2     9176.97     8510.75    194.13 o 
  -2   6   2       24.08       15.12      8.85 o 
  -1   6   2    14841.27    13208.97     65.23 o 
   0   6   2      138.00      151.54      9.99 o 
   1   6   2     2144.74     2304.10    119.86 o 
   2   6   2     2541.74     2125.03     68.94 o 
   3   6   2      533.97      463.51     17.66 o 
   4   6   2     4190.48     4223.10    145.48 o 
   5   6   2     1035.98      953.57     38.95 o 
   6   6   2      291.08      297.47     10.42 o 
   7   6   2      123.03      149.85     20.23 o 
   8   6   2       59.74       50.73      9.83 o 
  -8   7   2      241.99      230.31     14.61 o 
  -7   7   2      352.89      322.93     17.10 o 
  -6   7   2        5.28        7.55      9.26 o 
  -5   7   2      260.52      252.23     10.97 o 
  -4   7   2     2670.99     2799.71     67.35 o 
  -3   7   2     1135.80     1103.70     25.13 o 
  -2   7   2     1216.27     1156.22     20.18 o 
  -1   7   2     1813.58     1651.33     52.17 o 
   0   7   2     2072.01     1947.01     47.94 o 
   1   7   2     7808.58     7681.17    248.62 o 
   2   7   2     2028.22     1959.72     41.17 o 
   3   7   2       84.59       88.78      9.85 o 
   4   7   2      893.90      904.26     41.38 o 
   5   7   2     1368.23     1398.19     57.29 o 
   6   7   2      255.53      279.33     15.23 o 
   7   7   2        4.73       -0.71     10.72 o 
   8   7   2      211.59      155.12     11.59 o 
  -8   8   2      163.28      142.87     13.34 o 
  -7   8   2      937.77     1016.98     30.54 o 
  -6   8   2      106.48       91.11      8.74 o 
  -5   8   2     1258.32     1240.29     36.36 o 
  -4   8   2      100.05      125.71     11.02 o 
  -3   8   2      105.56      115.93     10.31 o 
  -2   8   2     6884.00     6350.51    176.88 o 
  -1   8   2       30.79       30.74      9.53 o 
   0   8   2     9104.41     9145.50    188.63 o 
   1   8   2     1785.02     1517.31     46.82 o 
   2   8   2      799.96      846.58     20.63 o 
   3   8   2     6244.26     6600.72    194.53 o 
   4   8   2       61.53      130.83     35.93 o 
   5   8   2      343.99      369.81     14.52 o 
   6   8   2      737.98      744.40     32.71 o 
   7   8   2      165.51      169.66     17.53 o 
  -7   9   2      133.73      139.43      8.40 o 
  -6   9   2      322.65      348.98      9.56 o 
  -5   9   2      392.19      381.60      9.67 o 
  -4   9   2     2179.52     2180.13     77.91 o 
  -3   9   2      421.01      382.57     11.12 o 
  -2   9   2     2153.69     2205.29     72.65 o 
  -1   9   2     1151.49     1059.37     43.25 o 
   0   9   2     1686.09     1446.75     44.90 o 
   1   9   2     1582.63     1245.50     37.19 o 
   2   9   2        5.86       15.36     10.85 o 
   3   9   2      194.09      203.94     12.08 o 
   4   9   2      572.67      606.91     23.75 o 
   5   9   2      670.27      692.23     24.94 o 
   6   9   2       48.46       37.53      8.36 o 
   7   9   2       20.89       32.22     11.33 o 
  -7  10   2       61.14       81.91     10.40 o 
  -6  10   2     1706.78     1708.27     43.15 o 
  -5  10   2       16.87       29.39     10.13 o 
  -4  10   2     1668.73     1710.99     44.34 o 
  -3  10   2      559.08      550.12     19.81 o 
  -2  10   2      438.23      426.84     11.60 o 
  -1  10   2     5222.23     5050.70    117.41 o 
   0  10   2      270.43      318.11     20.49 o 
   1  10   2      380.81      358.70     31.70 o 
   2  10   2     3401.31     3450.51    104.09 o 
   3  10   2       38.31       45.40     10.68 o 
   4  10   2     1143.19     1193.50     29.24 o 
   5  10   2      498.23      501.43     13.26 o 
   6  10   2      129.99      135.49      9.33 o 
   7  10   2      650.52      681.38     41.27 o 
  -7  11   2       75.76       57.50     10.13 o 
  -6  11   2       30.17       34.72      9.78 o 
  -5  11   2      130.73      137.10     18.69 o 
  -4  11   2      125.94      113.09     10.39 o 
  -3  11   2     1001.22      993.67     28.37 o 
  -2  11   2      527.68      552.00     12.53 o 
  -1  11   2      511.47      492.87     13.22 o 
   0  11   2     1449.26     1517.30     33.70 o 
   1  11   2     1222.06     1311.02     33.44 o 
   2  11   2     1153.52     1280.28     32.91 o 
   3  11   2      700.91      628.73     15.50 o 
   4  11   2       43.09       40.46     11.26 o 
   5  11   2      239.00      222.02     10.99 o 
   6  11   2       38.86       47.82     12.09 o 
   7  11   2       18.19        7.74      9.62 o 
  -7  12   2      144.19       89.49     11.39 o 
  -6  12   2       16.76       30.97     17.06 o 
  -5  12   2     1127.34     1056.17     18.73 o 
  -4  12   2       40.43       37.73     10.81 o 
  -3  12   2        5.14       -3.23      9.26 o 
  -2  12   2     1052.05      991.20     35.92 o 
  -1  12   2       13.73        3.59     10.80 o 
   0  12   2     1583.90     1588.06     47.30 o 
   1  12   2     2381.42     2457.20     77.23 o 
   2  12   2        3.48       10.26     11.06 o 
   3  12   2     1743.98     1702.72     33.24 o 
   4  12   2       80.62       96.46     10.92 o 
   5  12   2       10.89       11.00      9.71 o 
   6  12   2      605.38      613.04     16.47 o 
  -6  13   2       84.49       77.15     12.72 o 
  -5  13   2        0.16       -0.38     11.75 o 
  -4  13   2      166.13      141.88     11.46 o 
  -3  13   2      146.87      144.85      9.31 o 
  -2  13   2      138.54      153.21     11.09 o 
  -1  13   2      177.66      174.53     11.40 o 
   0  13   2       41.89       36.37     10.99 o 
   1  13   2      559.65      564.43     26.45 o 
   2  13   2        0.86       11.22     10.84 o 
   3  13   2        0.76       -9.84      9.84 o 
   4  13   2       74.75       68.52      9.68 o 
   5  13   2      215.67      206.53     11.82 o 
   6  13   2       37.22       43.95     16.93 o 
  -6  14   2      123.68      111.37     13.79 o 
  -5  14   2        3.49       17.32     11.53 o 
  -4  14   2      314.16      288.11     17.05 o 
  -3  14   2      148.85      156.88     14.26 o 
  -2  14   2       76.84      103.25      9.65 o 
  -1  14   2     1482.44     1545.83     79.24 o 
   0  14   2        1.44        9.38     11.75 o 
   1  14   2       42.55       48.68     11.85 o 
   2  14   2      168.19      191.91     10.80 o 
   3  14   2       11.09       24.61     10.40 o 
   4  14   2       41.29       63.01      9.35 o 
   5  14   2       89.35       81.81     10.92 o 
   6  14   2        4.61      -12.22     12.37 o 
  -5  15   2       22.84       22.95     11.25 o 
  -4  15   2      145.73      148.52     16.52 o 
  -3  15   2      674.05      584.04     27.94 o 
  -2  15   2      187.67      179.55     10.55 o 
  -1  15   2      167.47      186.49     13.20 o 
   0  15   2      393.15      387.44     10.87 o 
   1  15   2        6.74       -8.91     13.08 o 
   2  15   2        1.92        6.06      9.27 o 
   3  15   2       31.14       22.18     12.40 o 
   4  15   2      271.22      227.52     10.63 o 
   5  15   2       74.88       81.35     10.98 o 
  -5  16   2      185.14      158.85     10.38 o 
  -4  16   2      111.95      128.45     13.73 o 
  -3  16   2      234.04      230.73     11.01 o 
  -2  16   2      588.87      593.08     29.23 o 
  -1  16   2      233.25      240.39     12.82 o 
   0  16   2       23.48        9.94     11.21 o 
   1  16   2        2.09        4.31     10.04 o 
   2  16   2       93.52       98.13     10.03 o 
   3  16   2      982.07      933.74     36.25 o 
   4  16   2      388.44      387.52     15.17 o 
   5  16   2       54.55       46.79     12.03 o 
  -4  17   2      117.66      133.91     10.79 o 
  -3  17   2       21.69       15.04     10.83 o 
  -2  17   2       77.40       71.49      9.17 o 
  -1  17   2      204.81      185.37     13.76 o 
   0  17   2       26.84       40.31      9.80 o 
   1  17   2        1.65       10.68      8.92 o 
   2  17   2        4.52       24.53      9.58 o 
   3  17   2       11.06        4.67     12.09 o 
   4  17   2       16.56        2.46     10.58 o 
  -4  18   2        2.24        6.05     10.98 o 
  -3  18   2       59.87       61.59     10.76 o 
  -2  18   2      303.79      310.76     17.08 o 
  -1  18   2      259.33      272.94     20.27 o 
   0  18   2       30.03       53.09     15.56 o 
   1  18   2        7.62       10.62     10.71 o 
   2  18   2      116.21      122.14     10.83 o 
   3  18   2      313.82      285.54     10.39 o 
  -3  19   2        3.00       11.47      9.49 o 
  -2  19   2        9.23       -0.51     11.44 o 
  -1  19   2        8.80       18.42     10.00 o 
   0  19   2        5.52      -11.24     11.24 o 
   1  19   2        8.80        4.70     14.42 o 
   2  19   2        5.44        5.54     11.39 o 
   3  19   2       57.98       51.68     12.30 o 
  -1  20   2      186.99      166.16     18.97 o 
   0  20   2       52.06       81.67     12.42 o 
   1  20   2      103.75      113.95     14.15 o 
  -8   1   3        3.40        1.20     11.34 o 
  -7   1   3      212.49      254.15     13.66 o 
  -6   1   3        1.30       -2.88     11.63 o 
  -5   1   3      905.13     1031.80     17.96 o 
  -4   1   3       24.95       35.89     12.19 o 
  -3   1   3     1097.44     1098.63     20.04 o 
  -2   1   3      754.62      659.16     12.84 o 
  -1   1   3     3872.51     3813.58    174.33 o 
   0   1   3        2.15       13.99     15.97 o 
   1   1   3    10505.76     9501.32    195.20 o 
   2   1   3     4527.40     5460.27     86.56 o 
   3   1   3     3519.24     4339.41    238.97 o 
   4   1   3       45.69       61.03      8.91 o 
   5   1   3      252.85      270.22     12.59 o 
   6   1   3      182.39      177.78      9.01 o 
   7   1   3      374.56      369.07     14.13 o 
   8   1   3      175.48      170.43     15.39 o 
  -8   2   3       48.24       53.59     11.41 o 
  -7   2   3       30.86       31.77     10.55 o 
  -6   2   3      191.75      214.24     10.26 o 
  -5   2   3      220.53      233.14     11.65 o 
  -4   2   3     2153.45     2355.74     28.75 o 
  -3   2   3      170.20      183.75     10.12 o 
  -2   2   3      600.35      577.20     12.24 o 
  -1   2   3     2980.38     2632.46     64.22 o 
   0   2   3      703.43      782.87     70.82 o 
   1   2   3     1744.37     2023.40     26.47 o 
   2   2   3      230.50      288.95     25.66 o 
   3   2   3       95.16       98.58     13.17 o 
   4   2   3        2.54       -2.94     11.15 o 
   5   2   3      209.66      244.55     21.09 o 
   6   2   3       45.88       44.31     10.77 o 
   7   2   3       28.29       39.12      9.74 o 
   8   2   3       27.15       29.70     10.56 o 
  -8   3   3      217.77      227.25     12.35 o 
  -7   3   3       30.65       26.56      9.08 o 
  -6   3   3      233.64      249.97     10.76 o 
  -5   3   3      143.38      148.38     11.40 o 
  -4   3   3      320.26      341.17     12.06 o 
  -3   3   3     3883.96     3714.16     50.77 o 
  -2   3   3      428.77      404.12     11.70 o 
  -1   3   3     2894.66     2457.45     65.67 o 
   0   3   3      133.10      138.62     13.73 o 
   1   3   3      490.80      595.36     25.02 o 
   2   3   3     1530.97     1655.86     85.49 o 
   3   3   3      623.49      616.61     38.30 o 
   4   3   3       44.26       25.36     11.57 o 
   5   3   3      309.92      292.87     15.56 o 
   6   3   3       24.02       28.00      9.37 o 
   7   3   3     1085.79     1085.01     37.72 o 
   8   3   3      140.64      124.58      9.70 o 
  -8   4   3       61.23       63.62     12.99 o 
  -7   4   3       24.96       17.26     15.37 o 
  -6   4   3        6.53       -4.50     10.32 o 
  -5   4   3      840.72      919.86     22.01 o 
  -4   4   3     1896.57     2046.55     29.65 o 
  -3   4   3     1892.03     1863.80     26.90 o 
  -2   4   3      255.46      232.69     10.55 o 
  -1   4   3     3080.75     2811.85    117.28 o 
   0   4   3      857.26      793.37     72.11 o 
   1   4   3      844.13      934.40     54.73 o 
   2   4   3     1665.72     1954.33    121.80 o 
   3   4   3       60.07       78.29      8.80 o 
   4   4   3      322.40      334.78     12.46 o 
   5   4   3       20.92       27.68      8.68 o 
   6   4   3      338.05      378.19     12.18 o 
   7   4   3       92.97      100.99      8.00 o 
   8   4   3       13.40       17.09     10.15 o 
  -8   5   3       38.47       48.65     10.97 o 
  -7   5   3     1029.69     1003.21     29.72 o 
  -6   5   3       29.47       45.49     10.12 o 
  -5   5   3       20.23       32.78      8.88 o 
  -4   5   3      228.35      214.17     11.91 o 
  -3   5   3      993.49      957.58     19.75 o 
  -2   5   3     5805.63     5598.95    167.32 o 
  -1   5   3     2384.61     2212.77     92.20 o 
   0   5   3      540.49      503.55     31.42 o 
   1   5   3       93.89       56.61     28.05 o 
   2   5   3        7.57       23.56      9.19 o 
   3   5   3     6502.64     7663.21    595.24 o 
   4   5   3     2248.13     2407.77     94.15 o 
   5   5   3      995.46     1065.24     31.11 o 
   6   5   3      390.80      413.69     13.22 o 
   7   5   3       99.12      114.29      8.51 o 
   8   5   3      122.34      133.18     11.31 o 
  -8   6   3       21.83       11.61      9.60 o 
  -7   6   3        1.11        7.51      9.20 o 
  -6   6   3      368.86      370.14     19.12 o 
  -5   6   3      296.21      282.99     10.62 o 
  -4   6   3      449.45      436.70     11.89 o 
  -3   6   3       65.53       71.55     10.92 o 
  -2   6   3       13.52       -0.42      9.81 o 
  -1   6   3     2365.46     2247.66     99.66 o 
   0   6   3     2031.88     1919.31     48.44 o 
   1   6   3     1977.57     2086.99    146.84 o 
   2   6   3      131.88      135.60     10.40 o 
   3   6   3      420.35      426.53     21.75 o 
   4   6   3      532.77      541.49     21.68 o 
   5   6   3      571.46      581.30     21.36 o 
   6   6   3       53.71       46.87      9.31 o 
   7   6   3      177.91      162.85     13.91 o 
   8   6   3       36.72       22.43      9.45 o 
  -8   7   3      370.15      358.90     13.90 o 
  -7   7   3        3.58        2.96     11.28 o 
  -6   7   3      658.39      741.36     16.68 o 
  -5   7   3      101.49      139.30     15.21 o 
  -4   7   3       98.71       89.87     10.23 o 
  -3   7   3     4886.15     5125.70    142.57 o 
  -2   7   3      574.82      524.72     18.66 o 
  -1   7   3     5816.17     5372.96    188.37 o 
   0   7   3     1323.99     1240.55     32.63 o 
   1   7   3     1580.88     1877.56    175.72 o 
   2   7   3     3494.64     3161.94     97.03 o 
   3   7   3        2.62       -2.41     11.14 o 
   4   7   3     1350.97     1356.34     62.58 o 
   5   7   3     1194.18     1217.31     53.19 o 
   6   7   3      140.35      132.95      9.54 o 
   7   7   3      466.45      488.11     20.46 o 
  -7   8   3      104.37      101.60     11.37 o 
  -6   8   3       56.11       68.21      9.41 o 
  -5   8   3      794.20      871.23     18.46 o 
  -4   8   3     1161.83     1281.95     36.63 o 
  -3   8   3      470.03      492.53     13.04 o 
  -2   8   3      366.37      381.82     12.41 o 
  -1   8   3      567.91      560.84     18.16 o 
   0   8   3       46.15       39.40      9.94 o 
   1   8   3      835.18      746.44     32.07 o 
   2   8   3       65.87       99.57     12.00 o 
   3   8   3      353.46      355.86     10.15 o 
   4   8   3      748.98      792.16     33.40 o 
   5   8   3      386.60      410.09     18.64 o 
   6   8   3       27.26       40.57      9.56 o 
   7   8   3        1.22       -9.83      9.83 o 
  -7   9   3      613.48      678.90     18.68 o 
  -6   9   3      126.19      125.03      7.85 o 
  -5   9   3      768.27      866.50     30.32 o 
  -4   9   3      972.90     1016.35     28.25 o 
  -3   9   3      853.75      794.67     15.81 o 
  -2   9   3     3711.78     3698.35     75.67 o 
  -1   9   3       41.33       57.15     12.74 o 
   0   9   3      258.49      217.64     12.80 o 
   1   9   3     2023.70     1861.63     78.32 o 
   2   9   3       24.82       34.55     10.49 o 
   3   9   3     4483.28     4540.66    137.03 o 
   4   9   3      242.24      234.82     12.83 o 
   5   9   3        0.94       -7.20      9.59 o 
   6   9   3      279.95      239.14     12.39 o 
   7   9   3       16.45       12.25      9.69 o 
  -7  10   3        0.73       -2.88     14.96 o 
  -6  10   3       21.26       22.50      9.78 o 
  -5  10   3     1106.42     1104.41     23.69 o 
  -4  10   3     1649.59     1707.90     39.90 o 
  -3  10   3      664.26      709.08     27.27 o 
  -2  10   3     1044.56     1127.24     42.58 o 
  -1  10   3     2645.00     2543.03     84.47 o 
   0  10   3     5211.38     5342.20    176.21 o 
   1  10   3     1423.18     1403.18     48.28 o 
   2  10   3       68.94       77.32     11.63 o 
   3  10   3      420.22      397.39     21.54 o 
   4  10   3      402.63      377.09     11.91 o 
   5  10   3      829.43      851.63     29.71 o 
   6  10   3        5.09       -8.51      8.51 o 
   7  10   3        0.48       22.28      9.44 o 
  -7  11   3      186.89      194.56     10.32 o 
  -6  11   3      809.56      929.80     15.95 o 
  -5  11   3      302.77      291.35     11.24 o 
  -4  11   3        2.67      -10.06     10.06 o 
  -3  11   3     1654.83     1697.84     61.70 o 
  -2  11   3      526.99      551.96     21.00 o 
  -1  11   3     1689.33     1800.09     62.30 o 
   0  11   3      338.16      349.67     14.78 o 
   1  11   3      234.77      255.95      9.94 o 
   2  11   3     3560.25     3734.62    125.76 o 
   3  11   3      439.13      442.41     14.11 o 
   4  11   3        2.66       10.77     13.41 o 
   5  11   3       66.27       60.07      9.96 o 
   6  11   3      148.64      115.01     11.28 o 
   7  11   3      598.95      555.33     30.38 o 
  -6  12   3      363.77      387.11     13.23 o 
  -5  12   3     1245.29     1202.83     29.76 o 
  -4  12   3      157.00      172.56     11.65 o 
  -3  12   3      861.07      863.12     21.09 o 
  -2  12   3       27.48       16.09      9.32 o 
  -1  12   3     1179.39     1147.19     49.56 o 
   0  12   3      817.97      851.96     33.94 o 
   1  12   3     2571.76     2619.43     81.87 o 
   2  12   3      332.49      378.09     20.36 o 
   3  12   3       28.96       29.55      9.40 o 
   4  12   3     1452.83     1366.76     42.73 o 
   5  12   3      247.57      256.34     21.01 o 
   6  12   3       96.83      101.29      9.83 o 
  -6  13   3      175.89      178.36     12.71 o 
  -5  13   3      697.90      728.66     27.45 o 
  -4  13   3      899.81      897.53     34.56 o 
  -3  13   3      405.81      381.96     16.36 o 
  -2  13   3     5074.29     5247.04    234.07 o 
  -1  13   3      597.77      587.90     32.97 o 
   0  13   3       36.11       48.63     11.93 o 
   1  13   3     4133.48     4528.66    164.76 o 
   2  13   3       11.04       14.60      9.11 o 
   3  13   3     2823.13     2814.51     92.60 o 
   4  13   3      380.09      369.53     11.83 o 
   5  13   3       97.39       94.46     11.70 o 
   6  13   3      552.03      509.32     12.02 o 
  -6  14   3      163.23      149.20     10.45 o 
  -5  14   3      681.90      721.63     43.75 o 
  -4  14   3      787.91      786.61     20.74 o 
  -3  14   3      140.87      132.47      9.64 o 
  -2  14   3      821.81      881.08     33.26 o 
  -1  14   3     1144.41     1207.52     42.61 o 
   0  14   3     1268.76     1303.63     59.43 o 
   1  14   3     1221.61     1255.79     51.05 o 
   2  14   3       78.15       71.75      9.72 o 
   3  14   3      564.20      560.52     20.27 o 
   4  14   3      129.91      130.29      9.86 o 
   5  14   3      323.82      331.83     14.73 o 
   6  14   3        1.58       -8.26      9.31 o 
  -5  15   3        6.76        4.09      9.62 o 
  -4  15   3        3.94        2.85     16.74 o 
  -3  15   3     2280.94     2306.90     88.08 o 
  -2  15   3       13.09        7.25      9.32 o 
  -1  15   3     1624.60     1619.44     99.47 o 
   0  15   3      269.70      310.49     24.07 o 
   1  15   3      207.13      194.99     16.34 o 
   2  15   3     2473.32     2523.49     67.18 o 
   3  15   3       90.53       97.56      8.64 o 
   4  15   3      226.06      224.19     10.60 o 
   5  15   3      320.89      305.41     16.57 o 
  -5  16   3      581.74      540.68     27.62 o 
  -4  16   3      895.01      937.29     36.52 o 
  -3  16   3      572.14      556.21     25.04 o 
  -2  16   3        9.89        4.45      9.13 o 
  -1  16   3      925.47      961.59     29.86 o 
   0  16   3     1788.73     1799.75     82.67 o 
   1  16   3      468.75      448.80     28.29 o 
   2  16   3        0.33        2.68      8.96 o 
   3  16   3       63.64       96.04     10.44 o 
   4  16   3      706.79      691.62     24.52 o 
   5  16   3      389.37      369.20     21.54 o 
  -4  17   3      206.56      227.36     10.97 o 
  -3  17   3      136.41      156.48     13.23 o 
  -2  17   3     2580.52     2698.39    143.25 o 
  -1  17   3       10.41       26.10     16.17 o 
   0  17   3       40.38       39.17     10.70 o 
   1  17   3      589.29      588.80     20.75 o 
   2  17   3      186.75      205.45     17.32 o 
   3  17   3     1032.60     1027.12     36.13 o 
   4  17   3      138.48      140.68      9.47 o 
  -3  18   3        9.31        7.11     10.45 o 
  -2  18   3       52.98       55.68     16.31 o 
  -1  18   3      774.23      837.82     38.28 o 
   0  18   3      392.27      405.92     25.32 o 
   1  18   3      412.06      448.81     22.54 o 
   2  18   3        5.63       10.18     12.88 o 
   3  18   3      455.11      475.63     24.04 o 
  -2  19   3      236.95      231.59     14.07 o 
  -1  19   3      517.76      528.80     32.05 o 
   0  19   3      219.37      232.73     11.80 o 
   1  19   3      109.53      103.78     16.63 o 
   2  19   3      916.62      901.85     45.06 o 
   0  20   3      149.71      137.65     19.09 o 
  -8   0   4        6.58      -11.26     16.75 o 
  -7   0   4     1364.94     1444.41     50.48 o 
  -6   0   4       67.47       60.99     16.37 o 
  -5   0   4        1.74       10.81     17.28 o 
  -4   0   4     8116.75     9063.58    268.86 o 
  -3   0   4     1350.35     1250.42     22.18 o 
  -2   0   4     1577.12     1312.95     63.91 o 
  -1   0   4      823.02      884.88     29.91 o 
   0   0   4     1900.90     1686.72     56.10 o 
   3   0   4       47.42       45.65     11.54 o 
   4   0   4      817.63      764.24     34.72 o 
   5   0   4       43.84       60.44     14.65 o 
   6   0   4     1537.66     1575.06     51.06 o 
   7   0   4      125.48       93.29     15.61 o 
   8   0   4      390.33      367.72     17.09 o 
  -8   1   4      125.63      141.47     12.17 o 
  -7   1   4       68.36      100.24     23.16 o 
  -6   1   4     1358.17     1385.59     35.61 o 
  -5   1   4     2644.60     2649.65     75.20 o 
  -4   1   4     2059.10     2242.52     63.52 o 
  -3   1   4      522.82      485.84     16.45 o 
  -2   1   4     1235.08     1009.71     14.75 o 
  -1   1   4     6439.98     6168.11     69.28 o 
   0   1   4     6637.14     5781.57    241.54 o 
   1   1   4       76.75       63.65     10.50 o 
   2   1   4     1165.57     1457.45     33.51 o 
   3   1   4     2998.24     3484.13    228.26 o 
   4   1   4     1233.34     1557.69    114.51 o 
   5   1   4      357.46      426.72     21.28 o 
   6   1   4        0.96       26.32     10.17 o 
   7   1   4      361.36      307.13     15.20 o 
   8   1   4      215.56      203.98     11.80 o 
  -8   2   4     1036.79     1048.66     26.27 o 
  -7   2   4      484.86      468.52     20.64 o 
  -6   2   4     1662.94     1803.58     44.76 o 
  -5   2   4     1182.45     1142.29     24.26 o 
  -4   2   4      928.83     1139.98     21.40 o 
  -3   2   4    19007.38    18378.78    498.59 o 
  -2   2   4      144.75      138.60     12.05 o 
  -1   2   4     1898.23     1773.86     37.61 o 
   0   2   4     5453.27     4908.94    190.71 o 
   1   2   4      359.25      325.75     10.92 o 
   2   2   4    19643.87    28057.64   1431.79 o 
   3   2   4        0.64       -1.16      9.44 o 
   4   2   4       10.19       29.55     10.34 o 
   5   2   4     1408.83     1484.69     76.86 o 
   6   2   4      101.84      111.95     10.24 o 
   7   2   4      284.56      300.89      9.02 o 
   8   2   4      152.85      114.68     17.65 o 
  -8   3   4       94.64       96.54     11.97 o 
  -7   3   4      185.79      179.22     25.12 o 
  -6   3   4      110.30      101.02      9.71 o 
  -5   3   4     2865.67     3007.59     44.36 o 
  -4   3   4       20.36       18.65     11.18 o 
  -3   3   4      642.94      615.40     11.31 o 
  -2   3   4     2342.52     2136.48     57.49 o 
  -1   3   4    10127.60     8554.29     84.03 o 
   0   3   4     5801.66     6489.39    836.23 o 
   1   3   4      389.76      425.03     16.71 o 
   2   3   4      183.32      197.64     11.84 o 
   3   3   4     2891.33     3419.51    244.08 o 
   4   3   4      646.96      841.79     58.96 o 
   5   3   4        9.30       11.35     10.77 o 
   6   3   4      420.67      398.30     10.94 o 
   7   3   4        7.70       20.97      8.13 o 
   8   3   4      111.48      101.07     13.86 o 
  -8   4   4        7.32       27.30     11.59 o 
  -7   4   4     1503.82     1481.86     31.27 o 
  -6   4   4        2.81       -3.27      9.32 o 
  -5   4   4       10.12       -6.12     10.63 o 
  -4   4   4     3938.91     4043.51     84.74 o 
  -3   4   4     1972.04     1856.03     37.80 o 
  -2   4   4     7051.67     6651.90    233.46 o 
  -1   4   4     2579.34     2262.69     55.03 o 
   0   4   4      193.33      218.44     22.22 o 
   1   4   4     6572.66     7514.89    533.21 o 
   2   4   4      427.40      503.26     35.54 o 
   3   4   4     1925.86     2217.61    123.88 o 
   4   4   4     2587.88     3067.43    230.81 o 
   5   4   4      206.20      197.11     15.88 o 
   6   4   4     1899.69     1929.81     66.19 o 
   7   4   4       37.62       17.71      7.93 o 
   8   4   4        0.27       20.20     10.62 o 
  -8   5   4       62.96       65.38     10.83 o 
  -7   5   4       28.99       32.85      9.25 o 
  -6   5   4      416.24      386.85     10.37 o 
  -5   5   4     4519.83     4643.93     76.67 o 
  -4   5   4     1215.77     1279.35     21.28 o 
  -3   5   4       12.95        9.19     11.46 o 
  -2   5   4     3080.35     2878.27     82.89 o 
  -1   5   4     2658.01     2490.17     71.63 o 
   0   5   4       19.47       19.43     11.65 o 
   1   5   4     1842.69     2166.78    151.54 o 
   2   5   4     1277.48     1622.46     90.87 o 
   3   5   4     1247.25     1467.04     95.82 o 
   4   5   4     1728.61     2023.23    107.96 o 
   5   5   4      522.46      594.86     23.91 o 
   6   5   4        1.25        1.52      8.80 o 
   7   5   4      117.38      104.66     11.59 o 
   8   5   4      164.04      156.39      9.64 o 
  -8   6   4      793.28      716.70     23.55 o 
  -7   6   4       38.69       38.71     11.18 o 
  -6   6   4     1358.54     1463.88     33.87 o 
  -5   6   4        3.10        3.13     10.17 o 
  -4   6   4       91.15       75.22     10.40 o 
  -3   6   4     9602.98     9702.54    232.39 o 
  -2   6   4      467.82      473.52     12.09 o 
  -1   6   4     3646.22     3537.79    125.07 o 
   0   6   4     3849.41     3200.00    210.80 o 
   1   6   4     1117.32     1219.93    100.99 o 
   2   6   4     2241.54     2355.94    177.38 o 
   3   6   4       75.26       53.50     11.35 o 
   4   6   4      121.43      148.75      9.88 o 
   5   6   4      833.99      864.76     38.16 o 
   6   6   4      131.08      108.26      8.06 o 
   7   6   4      222.22      258.93     12.92 o 
  -7   7   4       27.02       27.31     11.20 o 
  -6   7   4      255.02      249.62     12.00 o 
  -5   7   4      613.00      611.92     14.29 o 
  -4   7   4      517.11      532.61     14.49 o 
  -3   7   4        9.76        2.18     12.16 o 
  -2   7   4     1937.74     1899.89     64.98 o 
  -1   7   4     4520.19     4412.18    162.22 o 
   0   7   4     2289.06     2169.54     85.40 o 
   1   7   4      315.86      306.38     19.48 o 
   2   7   4      866.53      953.02     48.16 o 
   3   7   4      879.00     1050.89     84.98 o 
   4   7   4     1003.23     1146.67     66.24 o 
   5   7   4        0.52       -7.49     10.00 o 
   6   7   4      495.39      443.62     19.19 o 
   7   7   4      234.13      200.50     12.51 o 
  -7   8   4      941.27      962.93     25.44 o 
  -6   8   4        5.35       -0.51      8.62 o 
  -5   8   4       19.67       17.03      9.96 o 
  -4   8   4     1273.31     1290.16     37.98 o 
  -3   8   4      501.67      485.27     13.65 o 
  -2   8   4     3581.99     3730.17    136.23 o 
  -1   8   4      348.69      359.11     12.49 o 
   0   8   4      218.06      275.90     21.56 o 
   1   8   4     4970.82     5954.15    382.06 o 
   2   8   4        4.36        0.94     11.79 o 
   3   8   4     1639.87     2018.30    142.16 o 
   4   8   4     1281.66     1319.12     61.06 o 
   5   8   4      284.47      296.81     19.23 o 
   6   8   4     1254.05     1248.90     43.82 o 
   7   8   4      319.88      249.54     14.56 o 
  -7   9   4        1.80      -10.01     10.01 o 
  -6   9   4      244.63      218.29      9.33 o 
  -5   9   4      836.16      827.18     18.14 o 
  -4   9   4      920.38      974.39     19.20 o 
  -3   9   4       11.24       13.79     11.36 o 
  -2   9   4       22.51       45.95     11.80 o 
  -1   9   4     1797.85     1677.20     54.46 o 
   0   9   4     1165.86     1094.82     37.12 o 
   1   9   4       12.54        7.66     11.51 o 
   2   9   4      424.11      481.22     37.07 o 
   3   9   4      619.21      600.04     39.31 o 
   4   9   4      162.69      176.86     12.77 o 
   5   9   4        6.29       -0.60      8.76 o 
   6   9   4       83.31       74.03     11.28 o 
   7   9   4       17.12       18.16      9.69 o 
  -7  10   4      178.37      147.46     12.52 o 
  -6  10   4      815.01      816.53     29.67 o 
  -5  10   4      475.75      482.88     17.67 o 
  -4  10   4       88.63      101.30     13.90 o 
  -3  10   4     3548.98     3570.06    109.25 o 
  -2  10   4        3.38        1.42     11.14 o 
  -1  10   4      476.42      458.83     13.04 o 
   0  10   4     1011.07      963.50     25.03 o 
   1  10   4        7.10       26.13     11.52 o 
   2  10   4     4158.67     4381.00    177.17 o 
   3  10   4      930.13      933.32     39.78 o 
   4  10   4       27.21       27.69      9.70 o 
   5  10   4       71.30       80.29      8.76 o 
   6  10   4        6.55        5.06     11.42 o 
   7  10   4      592.25      548.30     34.16 o 
  -7  11   4        1.67       -8.10     10.52 o 
  -6  11   4       92.72       92.85     14.39 o 
  -5  11   4      655.79      615.00     11.57 o 
  -4  11   4        5.20       15.17     10.72 o 
  -3  11   4        2.40        5.41     11.10 o 
  -2  11   4      799.45      869.17     27.34 o 
  -1  11   4      626.87      671.43     21.11 o 
   0  11   4      824.26      915.60     28.72 o 
   1  11   4       21.10        5.46     11.20 o 
   2  11   4       12.85       22.49     10.11 o 
   3  11   4      729.24      754.95     30.00 o 
   4  11   4        2.65       -5.46     15.39 o 
   5  11   4       83.21       85.34      9.35 o 
   6  11   4       93.80       89.12     17.57 o 
  -6  12   4        3.29       -5.85     11.31 o 
  -5  12   4      292.57      303.18     10.81 o 
  -4  12   4      601.08      568.83     16.68 o 
  -3  12   4      117.77      135.94     10.84 o 
  -2  12   4     1138.62     1165.63     38.30 o 
  -1  12   4        8.75       13.50     10.60 o 
   0  12   4       14.94        0.21     12.04 o 
   1  12   4     2910.58     3004.60    120.51 o 
   2  12   4      663.48      651.07     31.39 o 
   3  12   4      503.95      507.26     26.29 o 
   4  12   4      468.58      463.64     12.61 o 
   5  12   4        1.80       10.13      9.35 o 
   6  12   4       56.47       80.75     10.61 o 
  -6  13   4       28.54       17.79     11.04 o 
  -5  13   4       27.89       35.95     12.53 o 
  -4  13   4      654.04      599.87     17.40 o 
  -3  13   4      223.01      226.14     13.20 o 
  -2  13   4        3.04       18.68     10.51 o 
  -1  13   4      561.47      587.51     31.84 o 
   0  13   4        2.24        9.21     11.77 o 
   1  13   4      527.02      511.24     22.65 o 
   2  13   4      610.45      680.80     22.26 o 
   3  13   4       56.26       63.76     10.57 o 
   4  13   4      312.45      311.66      9.89 o 
   5  13   4        9.29        9.30     12.79 o 
   6  13   4        2.77        6.25     11.30 o 
  -6  14   4      117.35      105.61     13.02 o 
  -5  14   4        9.93       15.37     14.22 o 
  -4  14   4        0.38       -8.47      9.94 o 
  -3  14   4     1055.21     1062.72     47.59 o 
  -2  14   4       25.39       31.32     10.22 o 
  -1  14   4       91.60       79.69     11.56 o 
   0  14   4      194.07      183.82     11.78 o 
   1  14   4       59.06       35.26      9.28 o 
   2  14   4      430.31      432.48     21.67 o 
   3  14   4       16.59        1.40     10.15 o 
   4  14   4        7.86       -6.35      9.99 o 
   5  14   4      486.47      443.94     24.55 o 
  -5  15   4      141.58      125.78     14.05 o 
  -4  15   4        1.02       -9.49     12.08 o 
  -3  15   4        7.54        3.99      9.94 o 
  -2  15   4       66.64       70.97     10.07 o 
  -1  15   4       27.70       22.70      9.96 o 
   0  15   4        0.64        5.15     10.02 o 
   1  15   4        0.12       -9.21      9.21 o 
   2  15   4      166.43      179.10     14.32 o 
   3  15   4       70.82       48.39      9.96 o 
   4  15   4        1.35        0.26     16.26 o 
   5  15   4       24.08       25.74     11.99 o 
  -5  16   4      209.94      190.45     16.73 o 
  -4  16   4       50.36       45.60     11.80 o 
  -3  16   4       86.37       97.93     15.01 o 
  -2  16   4      332.56      326.65     16.83 o 
  -1  16   4      154.70      179.98     16.39 o 
   0  16   4       63.98       52.50     10.95 o 
   1  16   4      182.37      204.20     19.16 o 
   2  16   4       74.86       55.05      8.96 o 
   3  16   4      187.26      208.76     12.25 o 
   4  16   4      321.15      293.92     14.19 o 
  -4  17   4       85.87       75.55     12.39 o 
  -3  17   4      170.78      162.03     13.51 o 
  -2  17   4        8.20       30.67     11.90 o 
  -1  17   4        3.99      -10.18     10.18 o 
   0  17   4       49.03       36.33     15.31 o 
   1  17   4      132.72      130.24     16.74 o 
   2  17   4        4.95       11.80     10.95 o 
   3  17   4       51.66       48.65     10.67 o 
   4  17   4        9.88       12.07      8.56 o 
  -3  18   4       12.18        9.46     10.14 o 
  -2  18   4       15.39       -5.38     11.53 o 
  -1  18   4      228.54      225.93     14.54 o 
   0  18   4      119.38      124.04     17.48 o 
   1  18   4      191.32      203.49     10.08 o 
   2  18   4       17.28       32.07     11.45 o 
   3  18   4      154.55      163.78     13.92 o 
  -2  19   4       30.12       37.69     11.12 o 
  -1  19   4        9.06       15.90     11.18 o 
   0  19   4       10.52       22.29     11.21 o 
   1  19   4       58.26       88.99     16.92 o 
   2  19   4       27.26       19.66     10.78 o 
  -8   1   5        9.15      -10.61     10.61 o 
  -7   1   5       76.39       95.56     10.14 o 
  -6   1   5       23.48       15.93     11.16 o 
  -5   1   5      345.12      368.47     12.14 o 
  -4   1   5     2956.53     3327.47     57.37 o 
  -3   1   5      778.20      719.03     21.48 o 
  -2   1   5       56.67       51.58     11.57 o 
  -1   1   5        6.18       12.74     19.39 o 
   0   1   5       56.47       96.81     16.74 o 
   1   1   5     7173.31     7410.16    270.78 o 
   2   1   5     1727.00     2059.18     64.02 o 
   3   1   5      815.32      963.09     39.88 o 
   4   1   5      850.72      912.96     38.70 o 
   5   1   5      252.10      245.81      9.28 o 
   6   1   5       58.91       65.04      9.83 o 
   7   1   5      200.31      197.41     11.21 o 
   8   1   5      302.58      259.09     18.62 o 
  -8   2   5       10.96       15.81     12.57 o 
  -7   2   5       58.94       51.49     10.03 o 
  -6   2   5      106.96      125.53     11.48 o 
  -5   2   5        1.14       -3.78     11.90 o 
  -4   2   5       16.21       25.19     11.79 o 
  -3   2   5      416.70      450.81     12.43 o 
  -2   2   5      504.63      469.63     12.79 o 
  -1   2   5      183.82      145.29     17.66 o 
   0   2   5      285.92      305.14     15.30 o 
   1   2   5      541.31      579.27     20.18 o 
   2   2   5      563.25      617.11     24.54 o 
   3   2   5        1.80       25.22     11.45 o 
   4   2   5      167.87      173.88     10.06 o 
   5   2   5      213.33      232.44     10.92 o 
   6   2   5       47.01       54.76      9.08 o 
   7   2   5        4.92       21.75     11.39 o 
   8   2   5       80.75      100.88     11.15 o 
  -8   3   5       57.79       57.10     10.73 o 
  -7   3   5        0.79       -2.56      9.83 o 
  -6   3   5       97.31       67.74     17.82 o 
  -5   3   5      443.93      485.76     11.16 o 
  -4   3   5       11.35       13.83     10.74 o 
  -3   3   5      228.99      193.15     12.57 o 
  -2   3   5      506.07      476.97     12.78 o 
  -1   3   5      903.46      791.35     29.44 o 
   0   3   5     4635.72     4890.33    367.39 o 
   1   3   5     1606.24     1665.81     76.85 o 
   2   3   5      506.18      509.75     31.07 o 
   3   3   5      947.12     1154.24    100.70 o 
   4   3   5      242.56      307.54     18.94 o 
   5   3   5      888.43      930.96     49.48 o 
   6   3   5      306.11      262.03      9.41 o 
   7   3   5      404.48      411.21     11.00 o 
  -8   4   5        3.20        1.77      9.75 o 
  -7   4   5      116.96      109.45     10.58 o 
  -6   4   5     1095.31     1120.73     27.11 o 
  -5   4   5      336.59      353.08     10.75 o 
  -4   4   5      408.79      400.32     11.10 o 
  -3   4   5      673.99      704.01     18.75 o 
  -2   4   5       63.09       79.74     11.37 o 
  -1   4   5     1274.16     1172.10     39.92 o 
   0   4   5      550.50      634.57     37.36 o 
   1   4   5        5.79        0.06     10.53 o 
   2   4   5     1824.36     2481.32    172.34 o 
   3   4   5        7.30       22.85     10.98 o 
   4   4   5      460.53      543.79     27.71 o 
   5   4   5       10.64       -6.78     10.39 o 
   6   4   5       12.78        8.32      9.24 o 
   7   4   5       33.37       34.09     10.00 o 
  -8   5   5        0.31        5.22      9.70 o 
  -7   5   5      300.29      329.50     14.82 o 
  -6   5   5       41.24       45.42      9.63 o 
  -5   5   5       14.51       17.73     10.45 o 
  -4   5   5      614.17      642.32     13.79 o 
  -3   5   5       68.33       74.09     11.67 o 
  -2   5   5     1463.43     1413.66     49.63 o 
  -1   5   5      811.15      701.12     19.84 o 
   0   5   5      191.87      146.93     12.02 o 
   1   5   5     2560.26     2675.34    140.25 o 
   2   5   5        5.79       19.67     10.92 o 
   3   5   5      498.52      700.79     46.68 o 
   4   5   5      345.02      393.69     27.75 o 
   5   5   5      462.24      527.71     29.88 o 
   6   5   5     1469.13     1458.21     53.47 o 
   7   5   5       61.30       54.65      9.73 o 
  -7   6   5        1.91       -2.29     17.67 o 
  -6   6   5      122.89      131.78      9.80 o 
  -5   6   5       11.72       -3.78      9.86 o 
  -4   6   5       78.77       98.88     10.93 o 
  -3   6   5      382.13      376.46     17.10 o 
  -2   6   5     2360.39     2398.89     49.93 o 
  -1   6   5     1072.68     1035.96     35.69 o 
   0   6   5        0.69        2.68     11.26 o 
   1   6   5       18.96       19.50      9.84 o 
   2   6   5      379.42      442.31     22.06 o 
   3   6   5      400.11      402.38     27.31 o 
   4   6   5        1.01        2.70     10.20 o 
   5   6   5      291.70      291.48     23.08 o 
   6   6   5       30.13       22.56      9.55 o 
   7   6   5       41.68       41.16     10.43 o 
  -7   7   5       55.96       33.85     10.92 o 
  -6   7   5       27.89       45.37      9.14 o 
  -5   7   5      976.74      993.83     21.26 o 
  -4   7   5      409.66      397.49     12.12 o 
  -3   7   5     2059.01     2067.65     51.04 o 
  -2   7   5     1152.39     1233.39     32.99 o 
  -1   7   5        0.68        6.02     12.43 o 
   0   7   5     5273.25     5656.35    657.16 o 
   1   7   5      322.19      500.09     47.88 o 
   2   7   5     1445.60     1764.82    103.71 o 
   3   7   5      662.30      795.28     48.50 o 
   4   7   5      411.63      490.24     33.28 o 
   5   7   5     1297.65     1284.35     50.59 o 
   6   7   5      876.53      868.81     45.78 o 
   7   7   5       69.62       78.57     10.99 o 
  -7   8   5      253.73      258.54     14.34 o 
  -6   8   5      324.80      349.47     12.62 o 
  -5   8   5      355.33      403.88     15.99 o 
  -4   8   5      305.41      316.36     12.97 o 
  -3   8   5      142.74      164.27     11.67 o 
  -2   8   5      972.21      971.85     42.63 o 
  -1   8   5       96.74       96.31     11.99 o 
   0   8   5      251.81      268.45     13.04 o 
   1   8   5       12.48       16.77     11.56 o 
   2   8   5      767.52      903.67     49.09 o 
   3   8   5      300.24      291.06     15.49 o 
   4   8   5      803.36      941.84     65.30 o 
   5   8   5      257.12      329.42     28.31 o 
   6   8   5        0.86       25.54      9.08 o 
   7   8   5       49.22       54.60     10.05 o 
  -7   9   5      263.35      271.41     13.05 o 
  -6   9   5       87.05       72.59      8.94 o 
  -5   9   5        7.89       -7.75     10.96 o 
  -4   9   5     2954.30     3145.08     84.47 o 
  -3   9   5        3.28       -9.46     11.15 o 
  -2   9   5      246.70      257.03     11.66 o 
  -1   9   5      279.62      286.67     13.20 o 
   0   9   5      273.95      294.01     13.54 o 
   1   9   5     2900.87     3028.93    188.94 o 
   2   9   5      426.92      444.01     31.59 o 
   3   9   5      833.60      966.73     74.80 o 
   4   9   5      214.87      221.00     10.49 o 
   5   9   5       44.01       41.80      8.81 o 
   6   9   5      833.60      900.80     60.82 o 
   7   9   5      107.42       80.76      9.76 o 
  -7  10   5      161.48      152.17     10.48 o 
  -6  10   5      437.22      479.15     15.96 o 
  -5  10   5      190.11      193.97     14.00 o 
  -4  10   5      293.08      321.08     11.31 o 
  -3  10   5      995.18      990.18     20.27 o 
  -2  10   5     1701.43     1796.96     74.33 o 
  -1  10   5     1027.96      945.16     46.52 o 
   0  10   5        8.58       -1.55     10.87 o 
   1  10   5      163.72      167.22     13.12 o 
   2  10   5      603.71      630.42     55.08 o 
   3  10   5      348.21      332.59     14.19 o 
   4  10   5       13.86       17.44     17.02 o 
   5  10   5      176.77      151.72     13.95 o 
   6  10   5      532.43      491.41     18.98 o 
  -6  11   5       10.79        2.71     11.45 o 
  -5  11   5      340.78      362.82     11.02 o 
  -4  11   5        9.12        2.95     10.50 o 
  -3  11   5     2326.39     2369.18    103.20 o 
  -2  11   5        7.29       14.80      9.78 o 
  -1  11   5       13.28       32.53     21.45 o 
   0  11   5     2820.55     2870.46    119.22 o 
   1  11   5       19.67        1.00     10.91 o 
   2  11   5     2396.37     2373.85    124.78 o 
   3  11   5      678.49      631.26     44.35 o 
   4  11   5      100.24       85.60      9.80 o 
   5  11   5      220.74      221.18     22.51 o 
   6  11   5       52.70       34.45     15.43 o 
  -6  12   5      539.00      519.07     13.19 o 
  -5  12   5      400.81      405.69     11.01 o 
  -4  12   5       87.97       89.54     10.55 o 
  -3  12   5       70.72       55.94     10.93 o 
  -2  12   5      633.02      650.42     27.47 o 
  -1  12   5     2371.40     2436.42    124.53 o 
   0  12   5       78.75       84.21     12.04 o 
   1  12   5      190.12      178.42     10.71 o 
   2  12   5     2788.79     2851.58    122.61 o 
   3  12   5       88.06       83.71     11.06 o 
   4  12   5      307.86      268.51     14.23 o 
   5  12   5       27.81       51.26     10.57 o 
   6  12   5       31.54       20.68     10.40 o 
  -6  13   5      138.22      144.54     11.21 o 
  -5  13   5      162.07      180.68     12.92 o 
  -4  13   5     2847.67     2824.66     89.93 o 
  -3  13   5        5.13       10.13     10.44 o 
  -2  13   5      118.29      117.27     10.80 o 
  -1  13   5      217.93      244.07     13.07 o 
   0  13   5      930.77      918.78     60.15 o 
   1  13   5     1820.76     1815.23    101.78 o 
   2  13   5      119.03      140.68      9.71 o 
   3  13   5       48.39       66.99     10.38 o 
   4  13   5      752.85      698.15     19.59 o 
   5  13   5       14.39       25.00     14.54 o 
  -5  14   5       41.58       45.19     12.01 o 
  -4  14   5       70.63       66.60     11.84 o 
  -3  14   5      143.73      179.55     17.46 o 
  -2  14   5      903.20      940.77     42.57 o 
  -1  14   5      477.93      481.16     16.83 o 
   0  14   5      109.55       93.70     11.40 o 
   1  14   5        3.70       19.31      9.23 o 
   2  14   5      534.27      575.62     20.03 o 
   3  14   5       84.94       81.59      9.36 o 
   4  14   5       21.22        8.15     12.42 o 
   5  14   5       47.41       37.59     11.15 o 
  -5  15   5      365.96      393.65     13.44 o 
  -4  15   5      133.14      126.52     12.01 o 
  -3  15   5     1093.05     1016.48     48.15 o 
  -2  15   5       66.57       68.69     11.28 o 
  -1  15   5       60.43       52.78      8.55 o 
   0  15   5     2372.51     2447.58    132.16 o 
   1  15   5       27.58       15.86      9.88 o 
   2  15   5      362.03      341.72     16.04 o 
   3  15   5       65.13       70.49     12.21 o 
   4  15   5        0.92       -8.29     11.03 o 
  -4  16   5       10.28       21.48     11.81 o 
  -3  16   5      282.84      310.45     12.62 o 
  -2  16   5      871.94      856.24     34.78 o 
  -1  16   5      317.96      340.61     32.89 o 
   0  16   5      241.17      197.32     18.14 o 
   1  16   5      152.45      164.45     14.49 o 
   2  16   5      636.71      668.41     25.01 o 
   3  16   5      360.48      342.80     19.64 o 
   4  16   5      177.65      187.19     17.69 o 
  -3  17   5      244.00      238.90     14.02 o 
  -2  17   5      229.99      240.44     11.93 o 
  -1  17   5      551.05      606.92     37.74 o 
   0  17   5       10.79       27.34     12.99 o 
   1  17   5      840.27      862.88     51.45 o 
   2  17   5       32.80       28.71     11.61 o 
   3  17   5        2.34      -10.47     10.47 o 
  -3  18   5       93.06      103.41     11.23 o 
  -2  18   5      592.40      610.43     31.44 o 
  -1  18   5      306.51      312.18     19.31 o 
   0  18   5        4.73       -6.76     13.31 o 
   1  18   5       39.49       58.23     11.37 o 
   2  18   5       69.27       82.86     12.04 o 
  -1  19   5        4.19        9.62     10.08 o 
   0  19   5      909.06      883.46     46.17 o 
   1  19   5        2.44       -3.55     12.26 o 
  -8   0   6      104.05       99.87     16.00 o 
  -7   0   6      162.94      154.03     46.57 o 
  -6   0   6      678.83      705.28     27.65 o 
  -5   0   6      475.00      497.36     17.87 o 
  -4   0   6     4479.16     4707.97     77.50 o 
  -3   0   6      771.83      795.41     36.32 o 
  -2   0   6      118.37      100.22     19.88 o 
   0   0   6       61.78       45.22     22.95 o 
   1   0   6     1931.97     1951.18     97.59 o 
   2   0   6     1273.82     1567.52    172.14 o 
   3   0   6      536.35      641.75     45.01 o 
   4   0   6     1734.24     1909.45    211.75 o 
   5   0   6       40.82       34.37     15.84 o 
   6   0   6      293.68      333.02     14.72 o 
   7   0   6      517.84      374.32     17.14 o 
  -8   1   6      134.37      118.76     11.31 o 
  -7   1   6      765.92      849.49     28.14 o 
  -6   1   6      387.12      408.37     13.95 o 
  -5   1   6       27.99        9.85     11.99 o 
  -4   1   6      351.64      373.98     13.09 o 
  -3   1   6      860.65      824.49     27.92 o 
  -2   1   6     2081.17     1800.68     45.69 o 
  -1   1   6      362.85      338.11     45.71 o 
   0   1   6        2.47      -13.20     17.18 o 
   1   1   6     2546.65     2492.02     62.04 o 
   2   1   6     2479.65     2924.24    147.37 o 
   3   1   6       24.08       43.88     10.61 o 
   4   1   6      147.83      167.38     10.97 o 
   5   1   6      428.39      378.51     11.31 o 
   6   1   6       19.03       12.65      9.28 o 
   7   1   6      131.86      138.54     10.38 o 
  -8   2   6      355.00      326.67     10.88 o 
  -7   2   6        0.03       -8.04     12.48 o 
  -6   2   6       13.99      -12.53     12.53 o 
  -5   2   6     2781.46     2954.73     53.45 o 
  -4   2   6       78.99       83.96     11.49 o 
  -3   2   6     2578.14     2552.87     36.36 o 
  -2   2   6      476.07      418.04     16.71 o 
  -1   2   6      874.64      818.55    112.07 o 
   0   2   6     8203.65     7526.11    436.99 o 
   1   2   6      183.71      168.22     11.40 o 
   2   2   6      352.77      451.79     35.09 o 
   3   2   6     3342.90     4334.29    240.53 o 
   4   2   6        3.00       10.86     10.63 o 
   5   2   6      429.02      454.10     17.06 o 
   6   2   6       11.89        8.17     10.62 o 
   7   2   6       38.74       65.89     11.82 o 
  -8   3   6       11.96        1.85     11.09 o 
  -7   3   6      268.74      271.19     13.55 o 
  -6   3   6      356.32      351.51     19.57 o 
  -5   3   6     1491.20     1524.81     29.64 o 
  -4   3   6     1466.21     1480.90     26.61 o 
  -3   3   6     1886.45     1799.18     61.49 o 
  -2   3   6     3955.75     4070.42    148.70 o 
  -1   3   6      479.62      406.32     52.72 o 
   0   3   6        0.71       -3.05     11.53 o 
   1   3   6     1124.52     1078.44     24.44 o 
   2   3   6      285.48      380.78     23.40 o 
   3   3   6      618.95      830.77     56.91 o 
   4   3   6       17.38       26.67      9.76 o 
   5   3   6      158.47      134.09     10.26 o 
   6   3   6       73.81       52.78     13.00 o 
   7   3   6       77.85       87.53     10.41 o 
  -7   4   6      365.32      390.89     14.69 o 
  -6   4   6     1570.48     1541.71     45.64 o 
  -5   4   6       67.53       48.82     11.33 o 
  -4   4   6     2751.00     2829.12     73.30 o 
  -3   4   6        7.80        0.64     12.41 o 
  -2   4   6        8.08       16.32     15.58 o 
  -1   4   6     5294.66     4843.66    206.84 o 
   0   4   6      339.91      328.01     12.78 o 
   1   4   6     2219.03     2200.99    134.29 o 
   2   4   6      347.88      404.84     25.92 o 
   3   4   6      280.11      335.54     21.84 o 
   4   4   6     1714.08     2273.31    153.04 o 
   5   4   6      359.90      347.46     20.61 o 
   6   4   6      311.87      332.15     19.92 o 
   7   4   6      564.67      461.23     27.14 o 
  -7   5   6      631.48      624.67     25.74 o 
  -6   5   6      335.61      314.53      9.75 o 
  -5   5   6       50.04       47.78      9.76 o 
  -4   5   6       85.50       63.62     20.54 o 
  -3   5   6      511.29      477.52     13.66 o 
  -2   5   6      903.88      884.49     31.42 o 
  -1   5   6      621.38      590.66     16.61 o 
   0   5   6      735.61      788.21     56.44 o 
   1   5   6      192.77      213.96     13.79 o 
   2   5   6     1664.37     2147.96    153.69 o 
   3   5   6      782.47     1040.84     78.33 o 
   4   5   6      160.91      243.32     17.81 o 
   5   5   6      126.02      119.92     17.36 o 
   6   5   6      264.86      229.28      8.95 o 
   7   5   6       14.75       -0.03     10.22 o 
  -7   6   6        5.67       14.34     10.67 o 
  -6   6   6       45.98       48.30      9.43 o 
  -5   6   6     2239.69     2292.42     56.24 o 
  -4   6   6      795.94      861.96     30.55 o 
  -3   6   6     1237.95     1296.78     36.51 o 
  -2   6   6     1360.07     1324.06     43.26 o 
  -1   6   6        4.47        6.14     12.72 o 
   0   6   6     8047.90     8996.92    943.20 o 
   1   6   6      772.35      971.83     53.23 o 
   2   6   6      917.69     1176.26     90.22 o 
   3   6   6       19.53       30.86      9.62 o 
   4   6   6      164.14      196.59     20.23 o 
   5   6   6     2172.82     2564.39    165.35 o 
   6   6   6      219.87      184.35     10.66 o 
   7   6   6       33.05       43.65      9.65 o 
  -7   7   6       73.46       94.25      9.48 o 
  -6   7   6       30.14       33.03      8.84 o 
  -5   7   6      169.33      180.80     10.28 o 
  -4   7   6      156.44      164.51     12.66 o 
  -3   7   6     1347.60     1414.71     60.85 o 
  -2   7   6     1594.60     1609.25     63.88 o 
  -1   7   6       37.73       36.98     12.70 o 
   0   7   6        1.28       -2.97     13.08 o 
   1   7   6      353.04      340.17     29.64 o 
   2   7   6      934.31     1197.24     69.38 o 
   3   7   6       58.42       54.05     10.66 o 
   4   7   6      163.54      198.37     18.12 o 
   5   7   6      296.55      267.59     10.83 o 
   6   7   6       45.24       53.00     10.66 o 
   7   7   6       58.93       86.05     12.42 o 
  -7   8   6       54.95       38.72     10.45 o 
  -6   8   6      294.49      282.27      9.41 o 
  -5   8   6       10.04        8.03      9.31 o 
  -4   8   6     1352.01     1327.73     39.96 o 
  -3   8   6        7.46       14.75     12.57 o 
  -2   8   6       28.25       14.74     11.89 o 
  -1   8   6     1480.81     1549.66     84.39 o 
   0   8   6        3.04        2.95     12.91 o 
   1   8   6     2458.44     2892.85    314.44 o 
   2   8   6     1176.54     1342.29     61.58 o 
   3   8   6      377.85      438.91     33.29 o 
   4   8   6      460.24      589.63     45.31 o 
   5   8   6      642.85      745.41     58.50 o 
   6   8   6      186.12      210.49     11.34 o 
   7   8   6      172.96      126.51     10.55 o 
  -7   9   6      211.20      193.09     10.44 o 
  -6   9   6      883.49      939.92     25.03 o 
  -5   9   6      316.42      300.33     15.42 o 
  -4   9   6       72.08       57.30     11.43 o 
  -3   9   6      281.01      276.71     11.78 o 
  -2   9   6      648.03      647.19     25.92 o 
  -1   9   6      495.33      521.52     27.37 o 
   0   9   6       99.36      112.28     14.32 o 
   1   9   6      676.89      677.17     39.43 o 
   2   9   6      349.29      407.24     31.70 o 
   3   9   6      389.94      464.95     36.81 o 
   4   9   6      515.57      535.47     38.94 o 
   5   9   6       19.84       23.89      9.04 o 
   6   9   6        1.07       -5.09     10.79 o 
  -6  10   6       12.92       10.37     12.60 o 
  -5  10   6     1072.29     1116.03     25.82 o 
  -4  10   6      123.81      122.19     10.80 o 
  -3  10   6      745.69      772.99     29.41 o 
  -2  10   6       55.16       57.56     11.70 o 
  -1  10   6       94.69      122.00     11.25 o 
   0  10   6     1363.47     1446.37     78.31 o 
   1  10   6      161.32      157.13     11.18 o 
   2  10   6      578.89      586.29     36.02 o 
   3  10   6      567.93      646.72     50.96 o 
   4  10   6       14.91        5.69      9.71 o 
   5  10   6      590.98      673.91     45.95 o 
   6  10   6       52.49       50.28     10.01 o 
  -6  11   6        2.62      -12.24     12.24 o 
  -5  11   6        5.59       -4.49     10.15 o 
  -4  11   6      209.41      231.71     13.07 o 
  -3  11   6       28.32       28.15     11.24 o 
  -2  11   6      631.73      687.79     38.55 o 
  -1  11   6        2.24        1.87     10.96 o 
   0  11   6      159.08      141.23     12.07 o 
   1  11   6      317.30      338.69     11.12 o 
   2  11   6       46.48       65.91      9.95 o 
   3  11   6        0.63       -8.73      9.72 o 
   4  11   6      378.50      316.79     20.95 o 
   5  11   6       90.22      101.39     11.80 o 
   6  11   6       41.36       44.30      9.87 o 
  -6  12   6        2.05        1.54     12.67 o 
  -5  12   6        3.39       -5.14     10.70 o 
  -4  12   6     1415.63     1395.80     62.11 o 
  -3  12   6       57.58       55.39     10.49 o 
  -2  12   6       58.88       55.71     10.34 o 
  -1  12   6      438.03      485.28     24.59 o 
   0  12   6       12.12       24.69     11.51 o 
   1  12   6      657.57      627.13     19.95 o 
   2  12   6      561.16      521.05     16.45 o 
   3  12   6       74.62       76.83     10.43 o 
   4  12   6      302.28      305.67     17.79 o 
   5  12   6      102.80       94.72     20.88 o 
  -5  13   6      101.76      133.35     12.13 o 
  -4  13   6      127.40      120.22     12.35 o 
  -3  13   6      420.05      411.19     26.15 o 
  -2  13   6       11.40       21.38      8.95 o 
  -1  13   6      223.25      228.71     12.03 o 
   0  13   6      123.17      148.80     13.23 o 
   1  13   6       11.00        8.66     10.16 o 
   2  13   6      583.14      591.36     28.96 o 
   3  13   6        0.24       11.43     11.32 o 
   4  13   6        9.49       20.86     11.46 o 
   5  13   6        5.10       17.47     10.86 o 
  -5  14   6       80.42       86.69     10.69 o 
  -4  14   6       37.20       50.48     12.31 o 
  -3  14   6      363.95      354.44     17.19 o 
  -2  14   6      292.57      299.25     18.82 o 
  -1  14   6      390.20      402.58     24.27 o 
   0  14   6     1068.33     1099.54     57.40 o 
   1  14   6      315.35      284.24     11.89 o 
   2  14   6      152.06      170.77     10.57 o 
   3  14   6      375.10      361.63     17.53 o 
   4  14   6       59.58       47.28     12.08 o 
   5  14   6      197.33      178.14     14.97 o 
  -4  15   6        5.65      -11.90     11.90 o 
  -3  15   6       12.54       30.96     11.81 o 
  -2  15   6       50.59       65.22      9.00 o 
  -1  15   6        1.46        9.48      9.58 o 
   0  15   6       29.52       38.61     13.92 o 
   1  15   6       70.39       54.05      9.69 o 
   2  15   6       40.21       18.62      9.53 o 
   3  15   6       32.24       23.89      9.58 o 
   4  15   6        0.11        4.43     10.56 o 
  -4  16   6      137.42      127.85     11.46 o 
  -3  16   6        5.40       15.16     11.83 o 
  -2  16   6       10.82        2.49     12.57 o 
  -1  16   6      161.72      201.99     12.02 o 
   0  16   6      221.36      206.21     14.57 o 
   1  16   6       78.78       61.74     11.89 o 
   2  16   6        9.66        8.60     10.67 o 
   3  16   6       89.36       84.15     11.67 o 
  -3  17   6       34.72       25.33     11.19 o 
  -2  17   6       31.30       47.25      9.63 o 
  -1  17   6       33.39       53.18     11.49 o 
   0  17   6        9.71       16.62     12.64 o 
   1  17   6        0.66        7.95     10.47 o 
   2  17   6       58.16       69.52     11.22 o 
   3  17   6        0.59       18.19     11.17 o 
  -2  18   6        5.34        6.23     10.92 o 
  -1  18   6      143.18      133.86     10.41 o 
   0  18   6      250.33      270.12     24.82 o 
   1  18   6      175.48      165.42     14.07 o 
  -7   1   7       54.02       60.52     11.60 o 
  -6   1   7      214.09      226.09     10.27 o 
  -5   1   7       35.28       30.12     11.25 o 
  -4   1   7      655.37      683.04     13.70 o 
  -3   1   7      724.59      714.43     20.95 o 
  -2   1   7      384.58      324.73     17.64 o 
  -1   1   7     1364.67     1297.62     93.90 o 
   0   1   7      119.63       78.44     23.90 o 
   1   1   7       10.89        0.90     12.81 o 
   2   1   7     2073.40     2356.09     91.90 o 
   3   1   7     2123.95     2471.18    178.60 o 
   4   1   7      593.66      518.50     15.87 o 
   5   1   7      393.79      391.71     10.15 o 
   6   1   7      777.18      665.41     13.87 o 
   7   1   7       23.84       18.29     10.47 o 
  -7   2   7       51.25       57.16     11.93 o 
  -6   2   7        1.39      -10.04     10.04 o 
  -5   2   7       11.28       17.39     10.46 o 
  -4   2   7       89.11       92.18     11.61 o 
  -3   2   7       36.14       34.70     13.84 o 
  -2   2   7      140.17      137.53     20.56 o 
  -1   2   7       83.47      100.15     26.37 o 
   0   2   7      301.42      366.75     41.11 o 
   1   2   7      970.73      885.76     19.34 o 
   2   2   7       69.20       87.26     10.85 o 
   3   2   7       52.24       52.85     10.97 o 
   4   2   7      116.26      120.80     10.40 o 
   5   2   7       76.44       72.04      9.67 o 
   6   2   7      245.21      199.18      9.04 o 
   7   2   7        0.84       -7.13     10.40 o 
  -7   3   7       33.55       48.62     11.88 o 
  -6   3   7        2.02       -0.93     10.33 o 
  -5   3   7      155.64      160.78     10.89 o 
  -4   3   7      369.30      403.18     12.73 o 
  -3   3   7      116.70      106.79     13.11 o 
  -2   3   7      716.63      698.82     41.72 o 
  -1   3   7     2285.10     2470.01    254.75 o 
   0   3   7     3134.60     3680.98    547.12 o 
   1   3   7      979.85     1013.11     35.16 o 
   2   3   7      192.22      244.54     13.08 o 
   3   3   7      397.26      511.16     29.53 o 
   4   3   7      433.10      496.57     26.26 o 
   5   3   7      324.98      291.63     12.47 o 
   6   3   7      479.07      395.15      9.74 o 
   7   3   7       54.79       58.98      8.98 o 
  -7   4   7        7.29        6.98     11.41 o 
  -6   4   7       12.87       19.57     10.31 o 
  -5   4   7       79.86       85.42     10.06 o 
  -4   4   7       29.95       23.92     11.32 o 
  -3   4   7        1.97       10.59     12.51 o 
  -2   4   7       17.49       13.95     16.16 o 
  -1   4   7       36.94       37.68     18.41 o 
   0   4   7      832.54      872.75     36.65 o 
   1   4   7        6.47        6.58     12.73 o 
   2   4   7       37.32       38.71     11.96 o 
   3   4   7      173.92      201.10     14.74 o 
   4   4   7        1.70        7.54     10.04 o 
   5   4   7        2.46        5.15      9.43 o 
   6   4   7       17.92       21.53     11.42 o 
   7   4   7        5.33       15.80     10.31 o 
  -7   5   7        3.16       15.33     11.59 o 
  -6   5   7      640.91      649.41     20.78 o 
  -5   5   7        0.23        8.85     10.43 o 
  -4   5   7      260.93      278.83     11.69 o 
  -3   5   7        8.62        7.83     12.98 o 
  -2   5   7       93.58      112.79     14.88 o 
  -1   5   7     2140.09     2124.56    105.55 o 
   0   5   7      270.48      239.87     14.12 o 
   1   5   7     1642.28     1769.97    153.13 o 
   2   5   7      160.54      167.54     13.60 o 
   3   5   7      246.51      279.98     21.16 o 
   4   5   7     1322.16     1767.81    120.12 o 
   5   5   7      241.70      233.77     18.18 o 
   6   5   7      364.35      370.04     19.90 o 
   7   5   7      193.70      168.51     10.49 o 
  -7   6   7        1.07       11.48     11.04 o 
  -6   6   7       53.23       41.70      9.37 o 
  -5   6   7       48.55       47.36      9.39 o 
  -4   6   7      586.37      644.51     25.91 o 
  -3   6   7      109.06      106.16     12.54 o 
  -2   6   7      412.08      385.46     16.61 o 
  -1   6   7       29.19       29.95     14.74 o 
   0   6   7       19.92       14.82     12.13 o 
   1   6   7       95.46       84.73     11.72 o 
   2   6   7        2.27       10.13     10.90 o 
   3   6   7      116.51      146.13     15.59 o 
   4   6   7       53.62       52.59      9.70 o 
   5   6   7       37.60       36.73      9.28 o 
   6   6   7       25.99       25.71      9.89 o 
   7   6   7       15.03       15.81      9.14 o 
  -7   7   7      157.39      159.05     10.71 o 
  -6   7   7      131.27      130.69     10.87 o 
  -5   7   7      848.26      901.23     30.31 o 
  -4   7   7        0.60       11.07     11.04 o 
  -3   7   7       42.52       48.57     12.14 o 
  -2   7   7      822.25      804.43     34.91 o 
  -1   7   7       88.08      107.90     12.92 o 
   0   7   7     1766.31     1737.05    111.15 o 
   1   7   7     2444.02     2694.36    164.80 o 
   2   7   7       28.93       31.00     10.41 o 
   3   7   7       62.73       57.25      9.79 o 
   4   7   7      777.39      978.46     74.65 o 
   5   7   7      477.38      563.72     49.82 o 
   6   7   7      335.19      293.09     22.69 o 
  -7   8   7      217.25      208.69     10.55 o 
  -6   8   7        4.89       13.70     11.38 o 
  -5   8   7        1.32        9.41     11.01 o 
  -4   8   7      104.53      116.11     11.08 o 
  -3   8   7      498.59      500.41     24.06 o 
  -2   8   7      417.71      408.06     19.63 o 
  -1   8   7      365.23      400.70     24.45 o 
   0   8   7        7.05        6.99     11.71 o 
   1   8   7      567.97      568.84     52.29 o 
   2   8   7     1319.01     1530.18    101.46 o 
   3   8   7      356.62      405.90     27.40 o 
   4   8   7        2.17       11.81      9.31 o 
   5   8   7      177.68      173.82     17.00 o 
   6   8   7       53.75       50.54     11.34 o 
  -6   9   7      573.45      607.62     19.66 o 
  -5   9   7       13.81       12.97     10.78 o 
  -4   9   7      738.75      737.67     24.97 o 
  -3   9   7      412.62      446.28     24.83 o 
  -2   9   7       11.63       16.59     12.02 o 
  -1   9   7     1312.97     1337.91     68.63 o 
   0   9   7       73.97       70.79     10.81 o 
   1   9   7      851.50      863.66     91.04 o 
   2   9   7      131.14      125.53     11.73 o 
   3   9   7        4.12        6.51     10.46 o 
   4   9   7     2057.91     2411.51    193.96 o 
   5   9   7      163.79      187.33     15.13 o 
   6   9   7        6.39        1.21     10.79 o 
  -6  10   7        0.49       -6.72      9.96 o 
  -5  10   7       48.22       14.03     12.15 o 
  -4  10   7      493.24      523.54     14.88 o 
  -3  10   7      141.33      157.93     13.07 o 
  -2  10   7      333.34      324.84     11.46 o 
  -1  10   7       67.04       72.41     10.95 o 
   0  10   7      104.46      104.22     12.02 o 
   1  10   7      154.80      147.19     10.94 o 
   2  10   7      205.23      195.82     17.56 o 
   3  10   7       20.71       14.03     12.73 o 
   4  10   7      109.27       97.88      9.54 o 
   5  10   7        3.76        9.38     11.48 o 
   6  10   7       27.66        3.68     11.69 o 
  -6  11   7       66.34       77.67     11.89 o 
  -5  11   7      713.81      751.11     14.45 o 
  -4  11   7       24.16       29.15     10.08 o 
  -3  11   7      248.45      250.56     12.19 o 
  -2  11   7     1494.36     1615.39     96.66 o 
  -1  11   7       20.79       18.49     10.62 o 
   0  11   7     2008.93     1840.46    144.69 o 
   1  11   7      393.93      382.40     21.08 o 
   2  11   7        0.00       -3.37     10.35 o 
   3  11   7      921.34      856.51     61.34 o 
   4  11   7      190.95      179.23     16.12 o 
   5  11   7      301.86      299.08     11.63 o 
  -5  12   7      150.38      157.71     12.29 o 
  -4  12   7      278.49      278.91     10.90 o 
  -3  12   7      203.48      217.68     11.37 o 
  -2  12   7      221.61      185.34     10.59 o 
  -1  12   7        6.80       10.29     10.31 o 
   0  12   7      586.49      584.95     48.56 o 
   1  12   7      360.65      300.64     11.73 o 
   2  12   7      779.47      683.08     44.02 o 
   3  12   7       23.25       32.22     10.04 o 
   4  12   7        8.22        3.55     11.17 o 
   5  12   7        2.03        7.11     13.01 o 
  -5  13   7       17.52       41.42     11.71 o 
  -4  13   7      159.93      163.32     18.52 o 
  -3  13   7      141.53      160.90     10.61 o 
  -2  13   7       61.86       86.81     10.21 o 
  -1  13   7      615.33      638.87     36.07 o 
   0  13   7       74.24       85.09     11.55 o 
   1  13   7        2.34        1.03      9.88 o 
   2  13   7      234.02      209.43     10.19 o 
   3  13   7       34.23       46.80     10.00 o 
   4  13   7      291.94      271.79     21.97 o 
   5  13   7      159.65      130.02      9.41 o 
  -4  14   7      203.62      209.57     12.01 o 
  -3  14   7      140.73      161.85     14.43 o 
  -2  14   7      287.06      246.70     17.22 o 
  -1  14   7       17.43       21.77     10.64 o 
   0  14   7        8.99       -2.80      8.90 o 
   1  14   7      227.40      216.25     12.45 o 
   2  14   7      154.80      137.75      9.16 o 
   3  14   7        0.10       -4.47     15.12 o 
   4  14   7      109.21      104.35     10.72 o 
  -4  15   7       17.35        5.68     11.27 o 
  -3  15   7        3.50       18.77     11.82 o 
  -2  15   7      363.93      437.07     31.12 o 
  -1  15   7        4.95       -8.24     10.29 o 
   0  15   7      997.40      927.71     56.43 o 
   1  15   7       53.57       58.52     11.78 o 
   2  15   7        0.10       -1.89     11.60 o 
   3  15   7      341.69      305.92     22.48 o 
  -3  16   7      207.26      210.34     17.11 o 
  -2  16   7      214.21      208.75     18.14 o 
  -1  16   7       64.56       87.50     10.05 o 
   0  16   7      230.09      222.89     16.90 o 
   1  16   7      282.87      270.24     21.20 o 
   2  16   7       32.19       28.76      9.67 o 
   3  16   7        5.93        6.55     11.23 o 
  -2  17   7       27.69       30.75     17.56 o 
  -1  17   7      901.66      926.81     54.79 o 
   0  17   7       19.96       14.35     11.08 o 
   1  17   7       96.60       95.58     11.22 o 
   2  17   7      131.98      113.82      9.89 o 
  -7   0   8       36.09       21.84     15.66 o 
  -6   0   8      681.96      675.19     43.45 o 
  -5   0   8        5.51        0.28     14.91 o 
  -4   0   8       46.60       33.90     16.83 o 
  -3   0   8     2210.85     2167.04    109.86 o 
  -2   0   8      429.45      408.34     38.44 o 
   0   0   8      136.31      125.18     57.05 o 
   1   0   8      114.29      129.73     17.89 o 
   2   0   8      774.72      850.37     25.83 o 
   3   0   8       15.20       -0.45     15.48 o 
   4   0   8       60.10       52.99     13.15 o 
   5   0   8      533.02      379.43     15.67 o 
   6   0   8        8.02        7.76     17.98 o 
   7   0   8       30.90       11.25     16.77 o 
  -7   1   8       66.27       52.88     13.95 o 
  -6   1   8        0.46      -10.42     10.42 o 
  -5   1   8      205.54      218.04     11.73 o 
  -4   1   8      220.24      231.09     13.11 o 
  -3   1   8      736.88      681.44     18.94 o 
  -2   1   8       43.32       52.24     24.72 o 
  -1   1   8       51.38       40.57     32.88 o 
   0   1   8      247.68      253.29     26.51 o 
   1   1   8      841.67      907.50     27.50 o 
   2   1   8      181.61      181.31     11.76 o 
   3   1   8      268.68      214.50     10.45 o 
   4   1   8       10.81        9.38      9.65 o 
   5   1   8      178.02      155.54      8.79 o 
   6   1   8        0.88        5.03     10.18 o 
   7   1   8        1.24       -3.85     10.58 o 
  -7   2   8      343.43      382.28     12.34 o 
  -6   2   8      173.86      175.37     10.19 o 
  -5   2   8      728.04      707.81     15.94 o 
  -4   2   8       18.85       12.68     11.26 o 
  -3   2   8       26.08       36.31     13.86 o 
  -2   2   8     2523.87     2472.61    300.92 o 
  -1   2   8       15.34       19.35     20.38 o 
   0   2   8      335.29      296.99     21.57 o 
   1   2   8      994.76      958.49     27.34 o 
   2   2   8        3.67       17.83     10.92 o 
   3   2   8     1750.12     2116.41    114.53 o 
   4   2   8      278.03      276.45     13.93 o 
   5   2   8      734.50      699.55     29.13 o 
   6   2   8       76.85       53.74     10.82 o 
   7   2   8        6.12       22.81     11.48 o 
  -7   3   8       83.59       73.63     11.45 o 
  -6   3   8        1.16       -4.27      9.60 o 
  -5   3   8      641.65      620.67     22.25 o 
  -4   3   8      976.89      997.45     34.60 o 
  -3   3   8      114.51       96.24     12.65 o 
  -2   3   8      332.38      306.12     28.01 o 
  -1   3   8      432.71      469.88     47.50 o 
   0   3   8     1370.89     1331.44     28.55 o 
   1   3   8      148.23      148.63     13.46 o 
   2   3   8      170.72      206.28     11.16 o 
   3   3   8        4.78       -0.50     10.48 o 
   4   3   8      208.62      225.89     10.21 o 
   5   3   8      133.48      121.75     10.76 o 
   6   3   8        4.13        4.58      9.93 o 
  -7   4   8      126.02      100.22     11.41 o 
  -6   4   8      890.10      936.78     30.67 o 
  -5   4   8       88.49       84.74     10.69 o 
  -4   4   8      296.20      280.23     11.49 o 
  -3   4   8      325.33      333.82     15.94 o 
  -2   4   8       14.42        4.66     19.37 o 
  -1   4   8     1903.02     1933.75    261.10 o 
   0   4   8      906.18      869.53     32.05 o 
   1   4   8      553.31      587.28     20.58 o 
   2   4   8      362.73      387.30     14.50 o 
   3   4   8       49.85       64.50     10.17 o 
   4   4   8      379.00      458.87     21.75 o 
   5   4   8      576.85      468.69     26.76 o 
   6   4   8       37.30       42.50     10.65 o 
  -7   5   8        3.87        4.08     11.12 o 
  -6   5   8       50.29       33.86     12.31 o 
  -5   5   8       30.45       28.69      9.81 o 
  -4   5   8      181.74      202.61     10.95 o 
  -3   5   8      712.77      674.66     32.57 o 
  -2   5   8       65.91       86.29     16.45 o 
  -1   5   8      309.38      349.11     67.07 o 
   0   5   8      114.58      106.19     13.67 o 
   1   5   8      467.42      504.25     34.85 o 
   2   5   8      722.11      856.38     50.83 o 
   3   5   8        8.14        8.03      9.75 o 
   4   5   8      142.03      176.20     14.63 o 
   5   5   8       62.78       63.41      9.05 o 
   6   5   8        1.45       14.05     10.61 o 
  -7   6   8      568.14      545.55     17.88 o 
  -6   6   8        1.90        9.57     11.84 o 
  -5   6   8      993.79     1037.92     24.62 o 
  -4   6   8      146.98      146.38     12.65 o 
  -3   6   8      118.46      111.08     14.00 o 
  -2   6   8     2177.19     2356.23    118.18 o 
  -1   6   8      141.61      142.02     15.56 o 
   0   6   8     1675.79     1636.92     64.07 o 
   1   6   8     1392.94     1512.28     92.64 o 
   2   6   8       74.49       69.66     10.92 o 
   3   6   8     1471.47     1828.63    148.55 o 
   4   6   8       57.98       60.02      9.19 o 
   5   6   8       64.49       83.62      8.95 o 
   6   6   8      295.64      292.77     24.46 o 
  -6   7   8       12.71       15.62     10.66 o 
  -5   7   8       26.21       19.23      9.44 o 
  -4   7   8      343.58      331.80     16.44 o 
  -3   7   8      309.69      314.46     12.66 o 
  -2   7   8       80.25       64.46     13.59 o 
  -1   7   8      111.49      101.35     13.16 o 
   0   7   8       19.05       13.82     13.05 o 
   1   7   8       32.93       39.98     11.08 o 
   2   7   8      137.07      159.50     11.39 o 
   3   7   8       59.40       59.07     10.82 o 
   4   7   8       10.93       22.61      9.90 o 
   5   7   8      152.60      179.84     10.87 o 
   6   7   8        0.32        7.84     10.35 o 
  -6   8   8      474.30      460.47     11.89 o 
  -5   8   8       12.02       12.70     10.74 o 
  -4   8   8      260.84      240.29     11.62 o 
  -3   8   8      321.77      366.08     21.67 o 
  -2   8   8        9.08       11.91     12.05 o 
  -1   8   8     1176.10     1170.16     67.32 o 
   0   8   8      427.49      460.63     26.92 o 
   1   8   8        6.60       11.44     11.21 o 
   2   8   8       64.42       74.29     11.30 o 
   3   8   8      337.47      402.59     27.65 o 
   4   8   8      274.02      358.67     27.92 o 
   5   8   8       26.20       27.17     10.81 o 
   6   8   8        6.76        0.43      9.47 o 
  -6   9   8       17.21       14.62     11.28 o 
  -5   9   8      283.03      296.75     13.64 o 
  -4   9   8      161.07      169.66     11.14 o 
  -3   9   8       48.91       49.41     11.57 o 
  -2   9   8        1.26       -0.13     11.48 o 
  -1   9   8       50.32       42.95     11.90 o 
   0   9   8      985.61      999.06     58.32 o 
   1   9   8      492.51      482.51     27.18 o 
   2   9   8      109.18       97.92      9.75 o 
   3   9   8       44.57       50.03      9.02 o 
   4   9   8       65.49       82.13     14.11 o 
   5   9   8       17.78       28.74     11.39 o 
  -6  10   8        7.31       15.02     11.01 o 
  -5  10   8       97.76      105.09     12.35 o 
  -4  10   8        4.86       -7.53     10.39 o 
  -3  10   8        8.31        5.18     10.90 o 
  -2  10   8      360.73      382.81     12.24 o 
  -1  10   8        2.24        2.63     11.30 o 
   0  10   8      457.32      474.35     31.15 o 
   1  10   8       26.31       32.19     10.69 o 
   2  10   8        4.57       11.82     12.02 o 
   3  10   8     1404.16     1410.92    118.07 o 
   4  10   8      637.05      681.72     53.99 o 
   5  10   8       93.28      109.69     12.89 o 
  -5  11   8        0.85       -3.54     11.88 o 
  -4  11   8       93.09      118.96     12.02 o 
  -3  11   8        2.02       12.10     10.90 o 
  -2  11   8      262.54      258.39     14.52 o 
  -1  11   8       22.86       41.50     10.39 o 
   0  11   8       82.01       64.15     10.79 o 
   1  11   8        6.67        4.56     10.30 o 
   2  11   8        9.88        7.20     10.46 o 
   3  11   8        8.25       23.31      9.03 o 
   4  11   8       26.75       13.06     11.14 o 
   5  11   8        2.64       11.23     10.78 o 
  -5  12   8        1.59        0.70     11.57 o 
  -4  12   8       40.84       45.58     12.19 o 
  -3  12   8      349.83      365.72     20.50 o 
  -2  12   8      148.12      123.72     10.95 o 
  -1  12   8      835.17      817.49     56.69 o 
   0  12   8      147.13      166.47     10.73 o 
   1  12   8       20.13       19.32     11.10 o 
   2  12   8      385.41      393.30     29.92 o 
   3  12   8      258.94      231.79     22.48 o 
   4  12   8      305.29      294.13     30.80 o 
  -4  13   8        9.62        6.75     12.46 o 
  -3  13   8      158.83      169.83     15.26 o 
  -2  13   8       27.54       22.87     10.06 o 
  -1  13   8       20.27       17.65     10.26 o 
   0  13   8      167.58      169.04     12.50 o 
   1  13   8      102.70      118.25     14.73 o 
   2  13   8        4.76        3.97      9.65 o 
   3  13   8        1.60       11.90     11.69 o 
   4  13   8       14.60       15.48      9.79 o 
  -4  14   8        6.31       -2.83     11.60 o 
  -3  14   8      128.77      139.63     16.25 o 
  -2  14   8      640.23      724.32     47.48 o 
  -1  14   8      498.27      482.06     31.77 o 
   0  14   8      367.49      349.59     25.61 o 
   1  14   8       71.90      109.64     16.00 o 
   2  14   8      137.64      110.18     13.80 o 
   3  14   8       84.06       68.81     11.55 o 
  -3  15   8       22.57        2.32     11.92 o 
  -2  15   8       88.89       95.29     11.72 o 
  -1  15   8        6.82       12.35     11.78 o 
   0  15   8       14.45        7.28     12.48 o 
   1  15   8        0.72      -12.11     12.11 o 
   2  15   8        8.00        6.02     14.32 o 
   3  15   8        4.84        4.62     10.15 o 
  -2  16   8       19.67        0.11     10.90 o 
  -1  16   8      130.77      138.33     10.54 o 
   0  16   8      166.17      179.31     11.65 o 
   1  16   8      218.27      233.46     17.26 o 
   2  16   8      222.64      220.56     12.42 o 
   0  17   8        3.55       -0.47     11.08 o 
  -7   1   9        2.98        8.01     11.38 o 
  -6   1   9      291.71      303.27     13.15 o 
  -5   1   9       52.39       49.04     10.55 o 
  -4   1   9       14.12        5.16     12.21 o 
  -3   1   9      713.52      655.77     30.66 o 
  -2   1   9     1374.92     1286.48     57.60 o 
   0   1   9      659.71      716.15     35.12 o 
   1   1   9      258.24      259.21     16.08 o 
   2   1   9      737.65      792.10     20.44 o 
   3   1   9      610.83      694.21     15.60 o 
   4   1   9     2108.22     1928.03     94.05 o 
   5   1   9      310.50      294.83     10.21 o 
   6   1   9       99.35      111.62     14.39 o 
  -7   2   9        2.23       14.70     11.06 o 
  -6   2   9       67.96       72.25     12.30 o 
  -5   2   9       13.29       13.88      9.78 o 
  -4   2   9       28.25       27.95     12.47 o 
  -3   2   9       15.03        6.30     16.80 o 
  -2   2   9        6.00        4.62     20.98 o 
  -1   2   9      129.30      116.69     23.80 o 
   0   2   9        8.56        0.57     21.60 o 
   1   2   9        2.63        2.64     13.97 o 
   2   2   9      205.56      196.39     11.17 o 
   3   2   9       41.17       52.09      9.97 o 
   4   2   9       25.24       19.15      9.49 o 
   5   2   9        0.24       -4.77      8.60 o 
   6   2   9        9.50       13.62     10.16 o 
  -6   3   9       69.71       68.41     12.58 o 
  -5   3   9       43.63       37.75     10.81 o 
  -4   3   9      125.59      132.38     12.59 o 
  -3   3   9      305.45      307.02     22.79 o 
  -2   3   9      583.30      539.71     80.49 o 
  -1   3   9      187.63      197.45     19.33 o 
   0   3   9      785.01      784.56     52.93 o 
   1   3   9      192.51      208.18     14.39 o 
   2   3   9      138.25      154.15     11.45 o 
   3   3   9       72.13       80.81     10.97 o 
   4   3   9      622.17      566.57     28.88 o 
   5   3   9      155.02      155.62      9.53 o 
   6   3   9       84.51       73.98     12.06 o 
  -6   4   9        1.25        3.88     11.66 o 
  -5   4   9      136.18      119.63     10.31 o 
  -4   4   9       14.36       10.13     11.60 o 
  -3   4   9      270.77      243.22     17.91 o 
  -2   4   9       47.71       31.62     20.84 o 
  -1   4   9       11.16       13.25     17.81 o 
   0   4   9      296.63      281.20     21.71 o 
   1   4   9      219.20      197.59     13.86 o 
   2   4   9       61.11       68.81     11.58 o 
   3   4   9        6.45       12.44     10.33 o 
   4   4   9       39.30       37.46      9.78 o 
   5   4   9        2.00       -8.27     10.75 o 
   6   4   9        0.09        9.28     10.42 o 
  -6   5   9      150.09      164.01     11.81 o 
  -5   5   9      136.94      145.37     10.35 o 
  -4   5   9       21.30       15.42     12.11 o 
  -3   5   9      484.31      465.31     26.29 o 
  -2   5   9       14.46       19.79     18.23 o 
  -1   5   9      380.37      405.12     31.53 o 
   0   5   9      901.05      866.68     75.35 o 
   1   5   9        3.71       12.44     12.11 o 
   2   5   9     1420.15     1574.86    125.09 o 
   3   5   9      279.02      339.39     28.31 o 
   4   5   9      139.17      157.45     13.59 o 
   5   5   9      109.59      101.32     11.77 o 
   6   5   9       47.56       40.92      9.80 o 
  -6   6   9       37.81       30.18     11.79 o 
  -5   6   9       41.84       39.98     10.59 o 
  -4   6   9       84.42       74.92     13.83 o 
  -3   6   9       38.20       19.56     13.48 o 
  -2   6   9        6.64       -3.28     17.89 o 
  -1   6   9      273.00      263.70     18.87 o 
   0   6   9       30.40       46.23     12.14 o 
   1   6   9      230.61      213.29     13.63 o 
   2   6   9        1.89        0.88     10.66 o 
   3   6   9        5.55       10.74      9.94 o 
   4   6   9       33.68       34.63      9.30 o 
   5   6   9        7.04        3.43     10.55 o 
   6   6   9        0.28        5.07      8.71 o 
  -6   7   9        3.10       -0.58     13.10 o 
  -5   7   9       65.25       71.07     13.22 o 
  -4   7   9       79.41       90.39     11.27 o 
  -3   7   9       20.06       25.77     12.61 o 
  -2   7   9      289.19      277.57     19.46 o 
  -1   7   9      337.54      339.22     20.18 o 
   0   7   9      227.09      205.21     12.54 o 
   1   7   9       65.74       53.50     10.85 o 
   2   7   9     1028.86     1085.60     62.12 o 
   3   7   9     1047.19     1263.25     82.48 o 
   4   7   9       78.93       82.64     12.37 o 
   5   7   9       47.80       43.85     10.56 o 
  -6   8   9       18.16       26.34     11.84 o 
  -5   8   9       19.42       11.81     13.81 o 
  -4   8   9       45.38       46.00     11.45 o 
  -3   8   9       25.80       17.73     11.82 o 
  -2   8   9      248.34      251.67     14.27 o 
  -1   8   9      337.90      335.19     21.67 o 
   0   8   9      184.47      170.12     12.18 o 
   1   8   9      265.51      220.33     11.48 o 
   2   8   9       37.87       33.98      9.96 o 
   3   8   9      102.00      104.65      9.65 o 
   4   8   9        5.79        4.78     10.17 o 
   5   8   9       12.54        2.60     11.24 o 
  -5   9   9       85.47      119.81     12.43 o 
  -4   9   9      112.59       84.94     10.93 o 
  -3   9   9     1118.98     1071.76     72.57 o 
  -2   9   9      216.85      211.08     14.57 o 
  -1   9   9      897.78      820.24     59.44 o 
   0   9   9      212.90      219.03     15.32 o 
   1   9   9       12.11        4.39     10.12 o 
   2   9   9     1165.03     1136.82     59.09 o 
   3   9   9      456.74      463.70     28.91 o 
   4   9   9      291.18      350.55     16.20 o 
   5   9   9      233.26      208.80     14.78 o 
  -5  10   9      110.64      106.15     12.24 o 
  -4  10   9      145.05      152.11     13.69 o 
  -3  10   9        5.43       14.80     12.20 o 
  -2  10   9       35.80       30.07     12.34 o 
  -1  10   9        9.38        7.52     11.34 o 
   0  10   9       10.90        4.60     10.52 o 
   1  10   9        4.55       -8.12     10.24 o 
   2  10   9       13.48       11.49      9.58 o 
   3  10   9        1.84       16.55      9.14 o 
   4  10   9       71.73       79.89     10.47 o 
   5  10   9        4.86        7.33     10.99 o 
  -5  11   9        7.97       13.32     12.59 o 
  -4  11   9      114.43      130.37     13.28 o 
  -3  11   9       11.87       15.04     11.55 o 
  -2  11   9     1001.48      909.83     60.56 o 
  -1  11   9      280.29      306.34     28.39 o 
   0  11   9        5.17        6.06      9.86 o 
   1  11   9      129.75      105.82     10.63 o 
   2  11   9       27.84       31.11      8.81 o 
   3  11   9      258.02      237.17     23.12 o 
   4  11   9      226.96      221.10     27.41 o 
  -4  12   9       36.60       38.39     11.86 o 
  -3  12   9       21.58       22.15     12.19 o 
  -2  12   9        2.35       16.34      9.71 o 
  -1  12   9      513.33      508.22     37.97 o 
   0  12   9      302.06      266.90     14.22 o 
   1  12   9        0.54        3.45      9.66 o 
   2  12   9        2.27        9.09     10.74 o 
   3  12   9        5.89       19.86     11.25 o 
   4  12   9       10.26        1.41     10.43 o 
  -4  13   9       39.17       39.29     12.42 o 
  -3  13   9      262.78      282.27     18.79 o 
  -2  13   9       80.13       79.13     12.19 o 
  -1  13   9      389.20      401.29     37.12 o 
   0  13   9        6.65       27.41     11.24 o 
   1  13   9        9.38       23.16     17.70 o 
   2  13   9      344.54      327.44     17.78 o 
   3  13   9      106.91      102.91     14.04 o 
  -3  14   9        4.59       -2.52     11.09 o 
  -2  14   9        7.70        9.44     11.86 o 
  -1  14   9       24.30       11.98     11.84 o 
   0  14   9        8.38       13.22     11.46 o 
   1  14   9      114.53      100.80     11.67 o 
   2  14   9       44.29       43.77     10.51 o 
   3  14   9      173.32      159.75     11.79 o 
  -2  15   9      163.84      157.80     11.83 o 
  -1  15   9       14.79       25.88     11.70 o 
   0  15   9       19.22       13.31     11.03 o 
   1  15   9      388.74      346.25     27.76 o 
   2  15   9        2.97       -0.22     10.75 o 
   0  16   9       45.36       30.12     10.87 o 
  -6   0  10       35.69       22.06     18.13 o 
  -5   0  10       32.48       36.38     17.01 o 
  -4   0  10       98.78       96.29     17.69 o 
   1   0  10       66.17       48.36     25.79 o 
   2   0  10       38.90       41.34     16.87 o 
   3   0  10      440.78      440.69     33.42 o 
   4   0  10       63.13       88.21     13.82 o 
   5   0  10       57.43       61.67     15.52 o 
   6   0  10       38.18       48.56     21.15 o 
  -6   1  10       73.47       72.08     11.98 o 
  -5   1  10      138.11      116.49     12.36 o 
  -4   1  10        0.93       -3.34     12.05 o 
  -3   1  10       22.53        3.32     22.25 o 
   0   1  10      146.96      162.95     62.25 o 
   1   1  10      215.54      240.89     16.77 o 
   2   1  10      442.75      430.18     12.29 o 
   3   1  10       32.04       34.46      9.82 o 
   4   1  10        0.43       -7.06      9.52 o 
   5   1  10        3.85      -11.32     11.32 o 
   6   1  10        0.03       14.67     10.49 o 
  -6   2  10       13.64       14.27     11.83 o 
  -5   2  10        0.57        3.63     13.80 o 
  -4   2  10      370.43      335.52     19.97 o 
  -3   2  10       10.94       11.60     19.36 o 
  -2   2  10      448.20      404.13     24.06 o 
  -1   2  10      476.42      467.58     47.01 o 
   0   2  10       12.07       15.16     22.61 o 
   1   2  10      851.25      847.19     33.00 o 
   2   2  10        6.03       15.51     11.85 o 
   3   2  10      834.33      856.84     43.85 o 
   4   2  10      405.55      326.60     14.25 o 
   5   2  10       36.40       60.48     10.64 o 
  -6   3  10       39.77       47.90     11.90 o 
  -5   3  10      198.46      201.58     13.14 o 
  -4   3  10       17.25        4.70     13.34 o 
  -3   3  10      134.89      148.33     17.03 o 
  -2   3  10      106.45      120.15     19.67 o 
  -1   3  10       69.77       70.12     21.02 o 
   0   3  10      213.89      253.77     23.10 o 
   1   3  10       77.76       82.80     15.62 o 
   2   3  10       28.70       20.43     11.78 o 
   3   3  10        4.99        6.63      9.43 o 
   4   3  10       74.25       81.32      8.68 o 
   5   3  10        0.49       13.06     10.24 o 
  -6   4  10      124.73      114.75     11.62 o 
  -5   4  10       44.43       57.66     12.61 o 
  -4   4  10       33.09       25.77     12.94 o 
  -3   4  10      908.61      817.72     70.17 o 
  -2   4  10        6.06        7.72     21.35 o 
  -1   4  10      450.26      418.63     45.00 o 
   0   4  10      291.66      298.05     32.14 o 
   1   4  10      423.81      454.62     17.95 o 
   2   4  10      816.14      941.64     44.09 o 
   3   4  10      355.72      390.48     19.23 o 
   4   4  10       28.22       35.10      8.57 o 
   5   4  10       84.81       64.24     10.37 o 
  -6   5  10       14.22        7.04     11.73 o 
  -5   5  10       39.80       40.07     15.23 o 
  -4   5  10        8.94       -1.66     11.84 o 
  -3   5  10       21.67      -12.89     28.45 o 
  -2   5  10       97.97       99.64     19.73 o 
  -1   5  10      395.12      403.46     35.20 o 
   0   5  10      410.43      380.81     41.89 o 
   1   5  10        9.09       16.15     12.45 o 
   2   5  10      145.19      137.62     13.52 o 
   3   5  10       70.87       55.62     10.75 o 
   4   5  10       19.50       29.95      9.87 o 
   5   5  10        0.21      -10.60     10.60 o 
  -6   6  10       65.03       59.58     12.21 o 
  -5   6  10       57.15       53.79     13.11 o 
  -4   6  10      682.38      643.04     37.55 o 
  -3   6  10       40.29       42.29     16.99 o 
  -2   6  10      175.07      167.16     29.22 o 
  -1   6  10      429.63      449.72     47.23 o 
   0   6  10       62.87       52.75     15.32 o 
   1   6  10      591.24      554.80     23.92 o 
   2   6  10      617.56      652.53     33.33 o 
   3   6  10      387.17      369.76     23.03 o 
   4   6  10       84.19       95.44     11.59 o 
   5   6  10        2.52        1.04     10.27 o 
  -5   7  10       10.16        7.08     12.83 o 
  -4   7  10      282.39      244.60     25.53 o 
  -3   7  10        0.51       -6.50     14.94 o 
  -2   7  10       62.13       65.66     17.08 o 
  -1   7  10        2.40       -2.87     15.10 o 
   0   7  10       45.68       46.40     14.77 o 
   1   7  10       94.51       88.89     12.11 o 
   2   7  10       13.72       10.32     10.71 o 
   3   7  10        7.06        5.00      9.58 o 
   4   7  10        6.12       17.93     11.62 o 
   5   7  10       36.34       49.27     11.23 o 
  -5   8  10       30.03       51.50     12.37 o 
  -4   8  10       40.94       28.87     15.79 o 
  -3   8  10      496.78      467.32     49.47 o 
  -2   8  10       66.99       61.23     17.01 o 
  -1   8  10      142.54      138.66     15.74 o 
   0   8  10        9.55       18.32     10.99 o 
   1   8  10       58.23       72.66     11.25 o 
   2   8  10      537.53      554.15     28.44 o 
   3   8  10      100.92      109.48      9.75 o 
   4   8  10       19.85       22.35     11.96 o 
   5   8  10       25.84       12.02     12.79 o 
  -5   9  10      165.46      164.28     12.92 o 
  -4   9  10      127.34      127.70     12.89 o 
  -3   9  10       19.57       15.51     11.40 o 
  -2   9  10      103.77      100.75     13.45 o 
  -1   9  10      111.88      114.29     12.04 o 
   0   9  10       15.66       10.88      9.72 o 
   1   9  10       75.58       77.64     10.34 o 
   2   9  10       16.28       18.49     10.23 o 
   3   9  10        9.88        6.00     11.52 o 
   4   9  10       19.91       22.72     10.95 o 
  -4  10  10       70.36       74.87     13.50 o 
  -3  10  10       41.18       54.94     14.25 o 
  -2  10  10      444.63      425.65     29.52 o 
  -1  10  10       15.26       24.11     10.51 o 
   0  10  10        0.74        5.99     10.84 o 
   1  10  10      532.71      497.18     24.51 o 
   2  10  10      116.75       98.51     12.25 o 
   3  10  10      115.75      113.09     11.46 o 
   4  10  10      264.87      271.23     16.98 o 
  -4  11  10       22.35       20.55     13.14 o 
  -3  11  10       40.04       20.46     12.98 o 
  -2  11  10       92.91       66.94     13.72 o 
  -1  11  10       19.02       20.52     10.14 o 
   0  11  10       70.32       64.53     10.91 o 
   1  11  10       59.57       61.68     12.19 o 
   2  11  10       91.77       78.71     11.15 o 
   3  11  10       40.22       35.04     10.71 o 
  -3  12  10      233.67      231.23     16.11 o 
  -2  12  10      431.86      430.20     40.80 o 
  -1  12  10       58.26       48.38     11.36 o 
   0  12  10      151.25      176.89     11.63 o 
   1  12  10      168.62      148.65     17.67 o 
   2  12  10       98.09       93.51     11.52 o 
   3  12  10      130.59       94.97     10.06 o 
  -3  13  10        2.72        8.16     11.70 o 
  -2  13  10      221.49      224.01     22.22 o 
  -1  13  10        0.12       -7.85     10.82 o 
   0  13  10        0.22       -4.78     10.99 o 
   1  13  10        0.16       -3.45     11.84 o 
   2  13  10        8.50        4.18     10.03 o 
  -2  14  10      316.12      279.14     24.86 o 
  -1  14  10       34.12       45.07      9.78 o 
   0  14  10      121.90       91.71     10.18 o 
   1  14  10      133.92      134.37     12.81 o 
  -5   1  11      141.25      126.82     13.32 o 
  -4   1  11      129.55      110.41     18.38 o 
   1   1  11      118.08      135.34     19.83 o 
   2   1  11      732.37      741.22     23.55 o 
   3   1  11      412.68      401.55     11.01 o 
   4   1  11      196.89      218.59     11.91 o 
   5   1  11      139.54      137.05     11.26 o 
  -5   2  11        2.18        9.18     13.04 o 
  -4   2  11        0.08      -14.41     17.21 o 
  -3   2  11        2.53       -2.07     22.88 o 
   0   2  11      112.02      115.80     27.23 o 
   1   2  11       20.76       20.78     17.06 o 
   2   2  11        6.13        8.69     12.04 o 
   3   2  11        2.33       -0.25     10.65 o 
   4   2  11       28.40       33.63     10.48 o 
   5   2  11       22.13       10.52     10.68 o 
  -5   3  11       12.64       11.30     14.64 o 
  -4   3  11      198.94      193.98     21.70 o 
  -3   3  11       98.16       95.68     19.59 o 
  -2   3  11      445.86      401.41     21.92 o 
  -1   3  11        3.24       -2.02     24.58 o 
   0   3  11      190.86      234.97     20.62 o 
   1   3  11      338.65      353.60     18.39 o 
   2   3  11      563.84      574.90     25.75 o 
   3   3  11      139.47      138.51     10.72 o 
   4   3  11      106.59      103.67     10.62 o 
   5   3  11      143.16      131.25     10.46 o 
  -5   4  11        0.37       -6.54     14.10 o 
  -4   4  11       11.38       17.65     20.00 o 
  -3   4  11        0.13       -6.96     18.01 o 
  -2   4  11       51.12       45.05     18.53 o 
  -1   4  11      295.81      268.67     20.82 o 
   0   4  11        4.37       -1.45     18.07 o 
   1   4  11      303.26      296.52     16.81 o 
   2   4  11        2.34        1.03     10.79 o 
   3   4  11        0.03        8.52      9.60 o 
   4   4  11        2.12        0.59     11.27 o 
   5   4  11       29.89       50.49      9.92 o 
  -5   5  11      114.97      107.41     14.93 o 
  -4   5  11      183.78      172.08     21.43 o 
  -3   5  11      145.83      128.73     20.12 o 
  -2   5  11      240.41      241.48     30.32 o 
  -1   5  11        9.10       14.29     17.03 o 
   0   5  11      201.98      181.85     17.32 o 
   1   5  11      346.33      363.44     24.89 o 
   2   5  11      634.70      627.85     21.45 o 
   3   5  11      237.51      242.72     12.61 o 
   4   5  11       24.50       29.33     12.18 o 
  -5   6  11       47.84       44.10     14.30 o 
  -4   6  11        7.09       -1.76     16.48 o 
  -3   6  11       13.91       -2.10     17.68 o 
  -2   6  11       12.69       15.73     14.73 o 
  -1   6  11       11.30       11.28     15.11 o 
   0   6  11        0.08        1.76     14.34 o 
   1   6  11       43.70       48.12     12.17 o 
   2   6  11        6.63        9.67     10.33 o 
   3   6  11       23.49       27.36     12.03 o 
   4   6  11       16.55       37.93     11.58 o 
  -5   7  11       19.28       23.28     12.79 o 
  -4   7  11      356.29      338.88     35.51 o 
  -3   7  11       56.03       67.32     21.98 o 
  -2   7  11      154.92      126.09     14.68 o 
  -1   7  11       72.79       70.19     15.04 o 
   0   7  11      122.23      114.96     14.41 o 
   1   7  11      490.16      482.48     19.52 o 
   2   7  11      389.05      362.50     13.99 o 
   3   7  11      275.47      318.59     23.48 o 
   4   7  11       77.91       72.23     12.12 o 
  -4   8  11        2.08      -12.14     16.34 o 
  -3   8  11        6.49       33.42     21.58 o 
  -2   8  11      227.32      217.65     53.34 o 
  -1   8  11        1.80       -7.66     12.67 o 
   0   8  11       22.22       17.65     13.93 o 
   1   8  11        0.59        2.32     11.24 o 
   2   8  11       23.86       12.49     12.22 o 
   3   8  11        0.07       -5.18     11.99 o 
   4   8  11        1.44        4.64     10.92 o 
  -4   9  11       83.23       76.60     15.25 o 
  -3   9  11      439.89      408.40    123.97 o 
  -2   9  11      179.10      193.01     36.98 o 
  -1   9  11        8.64       18.64     14.36 o 
   0   9  11      400.35      350.25     33.52 o 
   1   9  11      199.55      217.32     13.88 o 
   2   9  11      200.28      187.21     12.16 o 
   3   9  11      215.87      195.21     13.81 o 
  -4  10  11        0.10        0.14     13.44 o 
  -3  10  11        3.60        9.73     16.29 o 
  -2  10  11       21.58       15.65     19.02 o 
  -1  10  11       56.22       58.50     15.48 o 
   0  10  11       32.80       20.81     12.70 o 
   1  10  11      123.10      120.79     12.39 o 
   2  10  11        1.89       -9.01     12.42 o 
   3  10  11        0.73        6.68     10.71 o 
  -3  11  11       93.55       89.49     15.56 o 
  -2  11  11       40.09       28.18     14.49 o 
  -1  11  11       83.74       92.39     12.91 o 
   0  11  11      139.74      180.30     12.22 o 
   1  11  11      172.65      163.76     14.44 o 
   2  11  11       36.35       32.10     11.60 o 
  -2  12  11        4.19       10.46     13.33 o 
  -1  12  11        1.19        4.22     12.12 o 
   0  12  11        3.24        5.40     11.22 o 
   1  12  11        0.13        5.93     11.24 o 
   2  12  11        6.17        4.42     11.17 o 
  -1  13  11       36.62       41.20     10.93 o 
   0  13  11      321.85      295.38     21.07 o 
  -5   0  12       73.90       66.61     19.77 o 
   2   0  12       95.52      124.04     20.95 o 
   3   0  12       72.50       89.90     18.41 o 
   4   0  12       53.51       63.39     16.49 o 
  -5   1  12        0.52        0.94     16.84 o 
   1   1  12        0.33        5.38     25.14 o 
   2   1  12      110.17       98.59     14.92 o 
   3   1  12       18.58       19.67     13.64 o 
   4   1  12        8.30       19.19     11.56 o 
  -5   2  12        7.94        9.72     17.92 o 
  -4   2  12       77.13       57.73     24.14 o 
   1   2  12      320.72      308.72     24.00 o 
   2   2  12      162.89      140.70     12.95 o 
   3   2  12       11.42       17.26     11.86 o 
   4   2  12       47.79       44.83     10.81 o 
  -5   3  12        0.01       -7.64     16.76 o 
  -4   3  12       65.88       59.34     21.56 o 
  -3   3  12       54.85       35.95     36.94 o 
   0   3  12       48.63       56.55     22.66 o 
   1   3  12        1.04        7.39     18.31 o 
   2   3  12        2.02       -2.95     15.59 o 
   3   3  12       46.34       50.20     12.53 o 
   4   3  12        5.19        5.90     11.44 o 
  -4   4  12        5.66        8.52     19.84 o 
  -3   4  12      423.59      405.62     25.17 o 
  -2   4  12       56.78       51.15     18.32 o 
  -1   4  12       10.51       12.42     20.57 o 
   0   4  12      278.37      281.29     20.39 o 
   1   4  12      512.96      520.88     57.19 o 
   2   4  12      266.76      311.61     15.18 o 
   3   4  12      118.06      128.53     12.30 o 
   4   4  12        4.23        5.23     10.99 o 
  -4   5  12        0.21        0.18     19.68 o 
  -3   5  12       96.82       79.94     21.66 o 
  -2   5  12      319.39      295.17     35.16 o 
  -1   5  12       95.27      106.85     17.21 o 
   0   5  12      108.79      100.27     18.10 o 
   1   5  12       22.57       10.83     16.44 o 
   2   5  12        0.09        4.15     13.76 o 
   3   5  12        2.66       14.16     13.49 o 
   4   5  12        0.11       -5.28     11.27 o 
  -4   6  12      119.76       95.73     17.18 o 
  -3   6  12      155.73      166.85     47.09 o 
  -2   6  12        5.48        0.16     18.36 o 
  -1   6  12       64.11       65.28     18.62 o 
   0   6  12       58.81       78.45     18.18 o 
   1   6  12      229.47      235.72     20.01 o 
   2   6  12      157.51      154.76     13.97 o 
   3   6  12      127.77      134.04     12.80 o 
  -4   7  12       16.98       11.96     15.71 o 
  -3   7  12       33.46       23.60     20.86 o 
  -2   7  12        2.41       -2.46     17.71 o 
  -1   7  12        3.75       21.97     18.50 o 
   0   7  12        8.24       13.35     18.46 o 
   1   7  12        1.63       -9.87     18.82 o 
   2   7  12       50.16       46.88     13.51 o 
   3   7  12        1.37        1.99     12.66 o 
  -3   8  12      103.12       81.50     20.70 o 
  -2   8  12       49.01       47.13     17.05 o 
  -1   8  12       43.85       45.77     16.32 o 
   0   8  12      198.22      205.33     24.58 o 
   1   8  12      107.95       92.73     17.35 o 
   2   8  12      112.50      112.74     12.46 o 
   3   8  12       76.77       75.96     11.30 o 
  -3   9  12       12.22        4.02     19.83 o 
  -2   9  12       12.29       18.50     14.44 o 
  -1   9  12       22.25       15.99     16.07 o 
   0   9  12        0.11      -14.13     15.36 o 
   1   9  12        2.48        4.86     12.35 o 
   2   9  12        7.29       13.18     11.47 o 
  -2  10  12       15.65       20.54     14.11 o 
  -1  10  12      195.95      192.70     18.52 o 
   0  10  12       50.29       50.34     15.11 o 
   1  10  12       63.53       55.21     12.12 o 
  -1  11  12        8.94      -12.94     14.27 o 
   0  11  12       28.35       50.15     18.63 o 
   2   1  13       95.47      106.10     18.10 o 
   3   1  13       36.63       48.95     14.51 o 
   1   2  13       69.76       76.86     32.58 o 
   2   2  13       17.01       12.59     18.02 o 
   3   2  13       17.26        8.03     13.00 o 
   1   3  13      287.65      340.31     29.04 o 
   2   3  13      205.50      208.02     16.38 o 
   3   3  13       35.29       30.30     12.17 o 
   0   4  13       14.39        7.85     26.31 o 
   1   4  13       11.77       13.47     19.13 o 
   2   4  13        0.90        9.34     15.92 o 
   3   4  13        7.77        8.83     11.11 o 
  -3   5  13       45.25       40.17     19.60 o 
  -2   5  13       76.82       70.50     22.93 o 
  -1   5  13       25.34       23.67     25.37 o 
   0   5  13      215.15      221.91     22.73 o 
   1   5  13      170.16      168.85     18.95 o 
   2   5  13      124.81      121.34     16.60 o 
  -3   6  13        0.46       -1.38     16.20 o 
  -2   6  13       15.40        0.39     19.70 o 
  -1   6  13       51.07       57.76     20.01 o 
   0   6  13        6.74        1.38     18.78 o 
   1   6  13        1.01       14.67     17.03 o 
   2   6  13        0.12       -9.15     15.82 o 
  -2   7  13       66.57       61.48     16.33 o 
  -1   7  13       90.65       67.33     17.06 o 
   0   7  13      178.11      177.98     22.69 o 
   1   7  13      131.06      139.38     18.16 o 
  -1   8  13       20.08       13.02     16.54 o 
   0   8  13        4.37        8.72     14.81 o 
   1   8  13        1.73        6.17     15.89 o 
   1   3  14        0.57       -3.89     38.15 o 
                                                 
